# Supplementary material for: Mutation resource of Samba Mahsuri revealed the presence of high extent of variations among key traits for rice improvement
Source: PLoS One. 2021 Oct 20;16(10):e0258816. doi: 10.1371/journal.pone.0258816 (PMC8528289; doi:10.1371/journal.pone.0258816)
Supplement: S1 Table — (XLS) [file pone.0258816.s001.xls]

## Sheet: S1 Table
S1 Table. Primer sequence of all tested genes to detect allelic variations
S.No.	Primer name	Forward Primer	Reverse Primer	Product size	Reference
	Bacterial blight
	Xa21
36	PTA248	AGACGCGGAAGGGTGGTTCCCGGA	AGACGCGGTAATCGAAAGATGAAA	950	Hajira et al. 2016
	xa13
37	xa13-prom	GGCCATGGCTCAGTGTTTAT	GAGCTCCAGCTCTCCAAATG	450	Hajira et al. 2016
	xa5
38	xa5FM-S	GTCTGGAATTTGCTCGCGTTCG	TGGTAAAGTAGATACCTTATCAAACTGGA	424	Hajira et al. 2016
	xa5FM-R	AGCTCGCCATTCAAGTTCTTGAG	TGACTTGGTTCTCCAAGGCTT	134
