# Supplementary material for: Mutation resource of Samba Mahsuri revealed the presence of high extent of variations among key traits for rice improvement
Source: PLoS One. 2021 Oct 20;16(10):e0258816. doi: 10.1371/journal.pone.0258816 (PMC8528289; doi:10.1371/journal.pone.0258816)
Supplement: S2 Table — (XLSX) [file pone.0258816.s002.xlsx]

## Sheet: S2 Table
S2 Table. List of mutants that exhibit variations in morphological traits from M2 to M5 generations.
M2 Selected lines					M3 Selected lines									M4 Selected lines									M5 Selected lines
Morphological characters					Morphological characters									Morphological characters									Morphological characters
S.No.	Entry No.	OSSM code			S.No.	Entry No.	OSSM code	Grain type	Plant height (cm)	No. of tillers	Duration (days)			S.No.	Entry No.	OSSM code	Grain type	Plant height (cm)	No. of tillers	Duration (days)			S.No.	Entry No.	OSSM code	Grain type	Plant height (cm)	No. of tillers	Duration
Tall plant					Tall plant									Tall plant									Tall
1	FM-1929	OSSM-M2-1970			1	FM-712	OSSM-M2-741	MB	135	12	136			1	FM-756	OSSM-M2-785	MB	152	10	145			1	FM-5717	OSSM-M2-6383	MB	141	12	143
2	FM-20-2	OSSM-M2-20			2	FM-708	OSSM-M2-737	MB	130	11	145			2	FM-647-8	OSSM-M2-676	MS	154	12	140			2	FM-20-2	OSSM-M2-20	MB	139	10	140
3	FM-3539-3	OSSM-M2-3954			3	FM-756	OSSM-M2-785	MB	146	10	145			3	FM-20-2	OSSM-M2-20	MB	145	13	138			3	FM-448-12	OSSM-M2-473	MB	150	11	145
4	FM-4346	OSSM-M2-4389			4	FM-647-8	OSSM-M2-676	MS	143	12	137			4	FM-448-12	OSSM-M2-473	MS	142	14	137			4	FM-9558-9	OSSM-M2-9594	MB	152	14	137
5	FM-448-11	OSSM-M2-473			5	FM-20-2	OSSM-M2-20	MB	152	11	138			5	FM-644-5	OSSM-M2-672	MS	151	10	138			5	FM-712	OSSM-M2-741	MB	148	12	136
6	FM-448-12	OSSM-M2-473			6	FM-5717	OSSM-M2-6383	MB	138	10	142			6	FM-5717	OSSM-M2-6383	MB	137	11	145			6	FM-708	OSSM-M2-737	MB	152	11	145
7	FM-448-13	OSSM-M2-473			7	FM-644-5	OSSM-M2-672	MS	155	14	137			7	FM-9558-9	OSSM-M2-9594	MB	144	14	137			7	FM-3539-3	OSSM-M2-3954	MB	154	13	136
8	FM-448-14	OSSM-M2-473			8	FM-448-12	OSSM-M2-473	MS	153	13	138			8	FM-3539-3	OSSM-M2-3954	MB	148	13	136			Dwarf
9	FM-448-9	OSSM-M2-473			9	FM-7248	OSSM-M2-7284	MB	147	12	143			9	FM-712	OSSM-M2-741	MB	135	12	136			1	FM-264-6	OSSM-M2-289	*	*	*	*
10	FM-4547	OSSM-M2-4590			10	FM-9558-9	OSSM-M2-9594	MB	145	14	145			10	FM-708	OSSM-M2-737	MB	130	11	145			Bonsai (Grassy)
11	FM-462-13	OSSM-M2-487			11	FM-4547	OSSM-M2-4590	MS	139	10	141			Dwarf									1	FM-54-2	OSSM-M2-74	*	*	*	*
12	FM-511	OSSM-M2-539			12	FM-3539-3	OSSM-M2-3954	MB	145	12	134			1	FM-71	OSSM-M2-95	MS	110	11	143			Pink apicules
13	FM-517	OSSM-M2-545			Dwarf									2	FM-264-6	OSSM-M2-289	MS	96	12	145			1	FM-6700	OSSM-M2-6744	*	*	*	*
14	FM-5717	OSSM-M2-6383			1	FM-71-5	OSSM-M2-95	MS	109	10	142			Bonsai (Grassy)									Note: * Indicates the values are similar like M4.
15	FM-625	OSSM-M2-653			2	FM-6379	OSSM-M2-6422	MS	86	14	137			1	FM-54-2	OSSM-M2-74	MS	35	12	139
16	FM-640	OSSM-M2-668			3	FM-264-6	OSSM-M2-289	MS	95	11	138			Pink apicules
17	FM-644-5	OSSM-M2-672			4	FM-452-18	OSSM-M2-477	MS	87	12	136			1	FM-6700	OSSM-M2-6744	MS	120	10	146
18	FM-644-9	OSSM-M2-672			Bonsai (Grassy)
19	FM-647-1	OSSM-M2-676			1	FM-54-2	OSSM-M2-74	MS	32	13	136
20	FM-647-8	OSSM-M2-676			Pink apicules
21	FM-655	OSSM-M2-684			1	FM-6286-9	OSSM-M2-6329	MS	110	10	138
22	FM-680	OSSM-M2-709			2	FM-6700	OSSM-M2-6744	MS	119	11	142
23	FM-683-2	OSSM-M2-712			3	FM-5816	OSSM-M2-5859	MS	115	9	139
24	FM-708	OSSM-M2-737
25	FM-712	OSSM-M2-741
26	FM-724	OSSM-M2-753
27	FM-7248	OSSM-M2-7284
28	FM-7279	OSSM-M2-7315
29	FM-7295	OSSM-M2-7331
30	FM-737	OSSM-M2-766
31	FM-756	OSSM-M2-785
32	FM-757	OSSM-M2-786
33	FM-760	OSSM-M2-789
34	FM-765	OSSM-M2-794
35	FM-8531	OSSM-M2-8567
36	FM-8531-5	OSSM-M2-8567
37	FM-8744-2	OSSM-M2-8780
38	FM-8974-2	OSSM-M2-9010
39	FM-8974-9	OSSM-M2-9010
40	FM-905	OSSM-M2-936
41	FM-9409	OSSM-M2-9445
42	FM-9558-6	OSSM-M2-9594
43	FM-9558-9	OSSM-M2-9594
Dwarf
1	FM-1099-5	OSSM-M2-1132
2	FM-1192-2	OSSM-M2-1226
3	FM-1312	OSSM-M2-1351
4	FM-1368-12	OSSM-M2-1406
5	FM-25-23	OSSM-M2-25
6	FM-254-16	OSSM-M2-279
7	FM-25-7	OSSM-M2-25
8	FM-25-8	OSSM-M2-25
9	FM-264-6	OSSM-M2-289
10	FM-315-17	OSSM-M2-340
11	FM-320-2	OSSM-M2-345
12	FM-320-20	OSSM-M2-345
13	FM-320-25	OSSM-M2-345
14	FM-320-3	OSSM-M2-345
15	FM-347-18	OSSM-M2-372
16	FM-347-19	OSSM-M2-372
17	FM-406-1	OSSM-M2-431
18	FM-406-11	OSSM-M2-431
19	FM-406-3	OSSM-M2-431
20	FM-406-4	OSSM-M2-431
21	FM-406-8	OSSM-M2-431
22	FM-411-8	OSSM-M2-439
23	FM-412-10	OSSM-M2-437
24	FM-423-11	OSSM-M2-448
25	FM-452-18	OSSM-M2-477
26	FM-468	OSSM-M2-493
27	FM-480-13	OSSM-M2-505
28	FM-480-15	OSSM-M2-505
29	FM-480-19	OSSM-M2-505
30	FM-481-3	OSSM-M2-506
31	FM-6356	OSSM-M2-6399
32	FM-6379	OSSM-M2-6422
33	FM-6708	OSSM-M2-6752
34	FM-71-5	OSSM-M2-95
35	FM-762-10	OSSM-M2-787
36	FM-9379	OSSM-M2-9415
Bonsai (Grassy)
1	FM-54-2	OSSM-M2-74
Pink apicules
1	FM-6286-9	OSSM-M2-6329
2	FM-5816	OSSM-M2-5859
3	FM-6700	OSSM-M2-6744
