# Supplementary material for: Mutation resource of Samba Mahsuri revealed the presence of high extent of variations among key traits for rice improvement
Source: PLoS One. 2021 Oct 20;16(10):e0258816. doi: 10.1371/journal.pone.0258816 (PMC8528289; doi:10.1371/journal.pone.0258816)
Supplement: S3 Table — (XLSX) [file pone.0258816.s003.xlsx]

## Sheet: S3 Table
S3 Table. List of mutants that exhibit variations in physiological traits from M2 to M5 generations
M2 Selected lines					M3 Selected lines									M4 Selected lines									M5 Selected lines
Physiological characters					Physiological characters									Physiological characters									Physiological characters
S.No.	Entry No.	OSSM code			S.No.	Entry No.	OSSM code	Grain type	Plant height (cm)	No. of tillers	Duration (days)			S.No.	Entry No.	OSSM code	Grain type	Plant height (cm)	No. of tillers	Duration (days)			S.No.	Entry No.	OSSM code	Grain type	Plant height (cm)	No. of tillers	Duration (days)
Flag leaf Variations					Flag leaf Variations									Flag leaf Variations									Flag leaf variations
1	FM-2705-5	OSSM-M2-2748			1	FM-4252-5	OSSM-M2-4295	MS	129	11	136			1	FM-4252-5	OSSM-M2-4295	MS	119	12	145			1	FM-4252-10	OSSM-M2-4295	MS	125	11	135
2	FM-3463-4	OSSM-M2-3693			2	FM-6-18	OSSM-M2-6	MS	128	12	138			2	FM-6-18	OSSM-M2-6	MS	112	10	149			2	FM-608-9	OSSM-M2-633	*	*	*	*
3	FM-3539-3	OSSM-M2-3954			3	FM-6-25	OSSM-M2-6	MS	118	10	139			3	FM-6-25	OSSM-M2-6	MS	114	13	150			3	FM-8270	OSSM-M2-8306	MS	127	12	147
4	FM-371	OSSM-M2-399			4	FM-9	OSSM-M2-9	MS	119	12	140			4	FM-9	OSSM-M2-9	MS	117	10	141			4	FM-567-2	OSSM-M2-592	*	*	*	*
5	FM-386-12	OSSM-M2-411			5	FM-371	OSSM-M2-399	MS	112	11	145			5	FM-6-22	OSSM-M2-6	MS	122	12	136			5	FM-386-12	OSSM-M2-411	*	*	*	*
6	FM-4252-10	OSSM-M2-4295			6	FM-5612	OSSM-M2-5655	MS	117	12	146			6	FM-4537	OSSM-M2-4580	MS	120	8	138			6	FM-432-1	OSSM-M2-442	*	*	*	*
7	FM-4252-5	OSSM-M2-4295			7	FM-6-22	OSSM-M2-6	MS	123	10	147			7	FM-4252-10	OSSM-M2-4295	MS	108	11	139			7	FM-3463-4	OSSM-M2-3693	*	*	*	*
8	FM-432-1	OSSM-M2-442			8	FM-4537	OSSM-M2-4580	MS	121	9	139			8	FM-608-9	OSSM-M2-633	MS	109	11	140			8	FM-7175-12	OSSM-M2-7225	*	*	*	*
9	FM-4537	OSSM-M2-4580			9	FM-4252-10	OSSM-M2-4295	MS	118	12	138			9	FM-8270	OSSM-M2-8306	MS	127	12	147			9	FM-3539-3	OSSM-M2-3954	*	*	*	*
10	FM-5612	OSSM-M2-5655			10	FM-608-7	OSSM-M2-633	MS	109	8	137			10	FM-567-2	OSSM-M2-592	MS	117	12	139			Leaf Variations (Narrow)
11	FM-567-2	OSSM-M2-592			11	FM-608-9	OSSM-M2-633	MS	109	12	138			11	FM-386-12	OSSM-M2-411	LS	118	19	131			1	FM-238-1	OSSM-M2-263	*	*	*	*
12	FM-6-18	OSSM-M2-6			12	FM-8270	OSSM-M2-8306	MS	110	11	136			12	FM-432-1	OSSM-M2-442	LS	124	19	142			Strong culm
13	FM-6-20	OSSM-M2-6			13	FM-567-2	OSSM-M2-592	MS	115	11	138			13	FM-3463-4	OSSM-M2-3693	MB	120	11	135			1	TI-16	OSSM-M2-8229	MS	130	10	131
14	FM-6-22	OSSM-M2-6			14	FM-386-12	OSSM-M2-411	LS	118	18	148			14	FM-7175-12	OSSM-M2-7225	MB	121	11	134			2	TI-17	OSSM-M2-953	MS	125	11	131
20	FM-6-25	OSSM-M2-6			15	FM-432-1	OSSM-M2-442	LS	126	20	140			15	FM-3539-3	OSSM-M2-3954	MS	148	13	136			3	TI-91	OSSM-M2-8972	MS	125	12	148
21	FM-6-3	OSSM-M2-6			16	FM-3463-4	OSSM-M2-3693	MB	123	12	139			Leaf Variations (Narrow)									4	TI-19	OSSM-M2-695	MS	118	11	142
22	FM-608-7	OSSM-M2-633			17	FM-7175-12	OSSM-M2-7225	MB	124	12	132			1	FM-238-1	OSSM-M2-263	MS	127	11	146			5	TI-20	OSSM-M2-7100	MS	120	12	122
23	FM-608-9	OSSM-M2-633			18	FM-3539-3	OSSM-M2-3954	MS	145	12	134			2	FM-238-5	OSSM-M2-263	MS	124	10	145			6	TI-21	OSSM-M2-3693	MB	126	11	139
24	FM-7175-12	OSSM-M2-7225			Leaf Variations (Narrow)									3	FM-238-18	OSSM-M2-263	MS	126	12	141			7	TI-22	OSSM-M2-3692	MB	125	9	139
25	FM-8270	OSSM-M2-8306			1	FM-238-1	OSSM-M2-263	MS	124	11	141			4	FM-238-23	OSSM-M2-263	MS	123	11	145			8	TI-23	OSSM-M2-7177	MB	129	9	133
26	FM-827	OSSM-M2-856			2	FM-238-5	OSSM-M2-263	MS	129	12	145			StrongCulm									9	TI-24	OSSM-M2-7225	MB	121	10	139
27	FM-9	OSSM-M2-9			3	FM-238-18	OSSM-M2-263	MS	128	11	146			1	SP-259	OSSM-M2-8229	MS	128	11	128			10	TI-25	OSSM-M2-289	SS	120	11	137
28	FM-899-6	OSSM-M2-930			4	FM-238-23	OSSM-M2-263	MS	125	10	145			2	SP-359	OSSM-M2-953	MS	141	9	136			11	TI-26	OSSM-M2-3954	MB	128	10	140
Leaf Variations (Narrow)					StrongCulm									3	SP-357	OSSM-M2-8972	MS	120	12	133			12	TI-87	OSSM-M2-7705	MS	120	12	155
1	FM-289	OSSM-M2-317			1	S-197	OSSM-M2-8229	LS	129	11	141			4	SP-34	OSSM-M2-695	MS	121	11	137			13	TI-166	OSSM-M2-5328	MS	129	12	146
2	FM-755	OSSM-M2-784			2	S-566	OSSM-M2-953	LS	127	10	142.667			5	SP-326	OSSM-M2-7100	MB	119	10	113			14	TI-167	OSSM-M2-2748	MS	125	11	146
3	FM-238-1	OSSM-M2-263			3	S-958	OSSM-M2-8972	MS	125	12	142.333			6	SP-361	OSSM-M2-3693	MB	125	12	125			15	TI-86	OSSM-M2-4295	MS	126	12	153
4	FM-238-5	OSSM-M2-263			4	S-964	OSSM-M2-695	MS	119	11	147			7	SP-362	OSSM-M2-3692	MB	120	11	149			16	TI-88	OSSM-M2-4876	MS	120	11	153
5	FM-238-18	OSSM-M2-263			5	S-651	OSSM-M2-7100	MB	126	9	148			8	SP-70	OSSM-M2-7177	MB	148	13	130			17	TI-170B	OSSM-M2-6399	MB	122	12	155
6	FM-238-23	OSSM-M2-263			6	S-133	OSSM-M2-3693	SIK	120	11	146			9	SP-321	OSSM-M2-7225	MB	126	11	124			Early flowering
7	FM-238-9	OSSM-M2-263			7	S-850	OSSM-M2-3692	SIK	122	11	146			10	SP-360	OSSM-M2-289	SS	124	10	143			1	TI-30	OSSM-M2-607	MS	127.333	11	120
Albino					8	S-89	OSSM-M2-7177	MS	120	10	126			11	SP-358	OSSM-M2-3954	LS	118	12	114			2	TI-28	OSSM-M2-6963	LS	128	11	123
1	FM-6335	OSSM-M2-6378			9	S-158	OSSM-M2-7225	MB	125	9	147			12	SP-352	OSSM-M2-7705	MS	119	11	136			3	TI-158	OSSM-M2-334	LS	125	11	127
2	FM-612-22	OSSM-M2-637			10	IS-124	OSSM-M2-289	SS	123	12	139			13	SP-351	OSSM-M2-5328	MS	124	10	134			4	TI-160	OSSM-M2-1412	LB	127	11	118
3	FM-6462	OSSM-M2-6506			11	S-930	OSSM-M2-3954	LS	145	12	134			14	SP-353	OSSM-M2-2748	MS	128	12	136			5	TI-162	OSSM-M2-444	SB	128	9	125
4	FM-234-8	OSSM-M2-259			12	S-953	OSSM-M2-7705	MS	121	12	141.333			15	SP-355	OSSM-M2-4295	MS	123	11	143			6	TI-17	OSSM-M2-953	MS	129	10	131
5	FM-612-6	OSSM-M2-637			13	S-173	OSSM-M2-5328	MS	126	12	158			16	SP-356	OSSM-M2-4876	MS	122	12	135			7	TI-98	OSSM-M2-7100	MB	129	12	122
Xantha					14	S-709	OSSM-M2-2748	MS	118	11	136			17	SP-331	OSSM-M2-6399	MS	120	11	145			8	TI-21	OSSM-M2-3693	MB	125	12	128
1	FM-159-2	OSSM-M2-183			15	S-25	OSSM-M2-4295	MS	119	10	135.667			Early Flowering									9	TI-23	OSSM-M2-7177	MB	120	12	133
2	FM-159-6	OSSM-M2-183			16	S-470	OSSM-M2-4876	MS	120	12	133			1	SP-382	OSSM-M2-607	MS	123	12	133			10	TI-24	OSSM-M2-7225	MB	129	12	139
3	FM-159-17	OSSM-M2-183			17	S-38	OSSM-M2-6399	MB	125	11	146			2	SP-325	OSSM-M2-6963	MB	121	10	113			11	TI-25	OSSM-M2-289	MS	115	11	137
4	FM-159-19	OSSM-M2-183			Early Flowering									3	SP-299	OSSM-M2-334	LS	118	13	117			12	TI-16	OSSM-M2-8229	MS	128	12	131
5	FM-159-11	OSSM-M2-183			1	S-524	OSSM-M2-607	MS	121	10	117			4	SP-121	OSSM-M2-1412	LB	129	12	108			13	TI-22	OSSM-M2-3692	MS	127	10	139
Coloration					2	S-951	OSSM-M2-6963	MB	129	11	108			5	SP-337	OSSM-M2-444	SB	125	18	113			14	TI-107	OSSM-M2-3715	LS	120	12	120
1	FM-308-21	OSSM-M2-333			3	S-897	OSSM-M2-334	LS	128	10	125			6	SP-359	OSSM-M2-953	LS	120	9	136			15	TI-37	OSSM-M2-5240	MS	126	11	138
2	FM-314-4	OSSM-M2-339			4	S-913	OSSM-M2-1412	LB	118	12	127			7	SP-326	OSSM-M2-7100	MB	127	11	113			16	TI-27	OSSM-M2-3716	LS	121	12	120
3	FM-294-12	OSSM-M2-319			5	S-489	OSSM-M2-444	SB	116	12	128			8	SP-361	OSSM-M2-3693	SIK	115	12	133			17	TI-11	OSSM-M2-6420	LS	125	11	128
4	FM-314-24	OSSM-M2-339			6	S-566	OSSM-M2-953	LS	127.333	12	135			9	SP-70	OSSM-M2-7177	MS	128	10	130			18	TI-13	OSSM-M2-411	LS	121	12	133
5	FM-294-10	OSSM-M2-319			7	S-651	OSSM-M2-7100	MB	121	11	132			10	SP-321	OSSM-M2-7225	MB	127	12	124			19	TI-137	OSSM-M2-4699	LS	122	11	123
6	FM-294-2	OSSM-M2-319			8	S-133	OSSM-M2-3693	SIK	128	10	136			11	SP-360	OSSM-M2-289	MS	120	12	143			20	TI-14	OSSM-M2-379	LS	124	13	142
7	FM-294-5	OSSM-M2-319			9	S-89	OSSM-M2-7177	MS	129	11	128			12	SP-259	OSSM-M2-8229	LS	126	12	128			21	TI-15	OSSM-M2-442	LS	126	12	142
8	FM-294-6	OSSM-M2-319			10	S-158	OSSM-M2-7225	MB	121	12	119			13	SP-362	OSSM-M2-3692	SIK	121	12	149			22	TI-33	OSSM-M2-7296	LS	123	12	132
9	FM-314-2	OSSM-M2-339			11	IS-124	OSSM-M2-289	MS	124	11	127			14	SP-397	OSSM-M2-3715	LS	125	11	110			23	TI-34	OSSM-M2-674	LS	121	10	122
10	FM-314-18	OSSM-M2-339			12	S-197	OSSM-M2-8229	LS	121	10	134			15	SP-336	OSSM-M2-5240	SB	128	12	129			24	TI-43	OSSM-M2-5944	LS	120	11	131
11	FM-314-5	OSSM-M2-339			13	S-850	OSSM-M2-3692	SIK	125	12	122			16	SP-397	OSSM-M2-3715	LS	125	10	110			25	TI-116	OSSM-M2-196	MB	128	12	116
Strong culm					14	S-77	OSSM-M2-3715	LS	129	11	127			17	SP-282	OSSM-M2-6420	LS	129	12	124			26	TI-39	OSSM-M2-8971	MS	121	12	126
1	BB-121-8	OSSM-M2-145			15	S-222	OSSM-M2-5240	SB	121	19	134			18	SP-297	OSSM-M2-411	LS	124	11	129			27	TI-40	OSSM-M2-6392	LS	128	12	126
2	FM-2485-8	OSSM-M2-2527			16	S-77	OSSM-M2-3715	LS	132	9	126			19	SP-267	OSSM-M2-4699	LS	120	12	113			28	TI-42	OSSM-M2-8198	MB	125	11	127
3	FM-2705-9	OSSM-M2-2748			17	S-814	OSSM-M2-6420	LS	132	10	108			20	SP-301	OSSM-M2-379	LS	118	11	136			29	TI-60	OSSM-M2-925	SS	129	11	148
4	SB-264-13	OSSM-M2-289			18	S-915	OSSM-M2-411	LS	121	12	115			21	SP-298	OSSM-M2-442	LS	124	11	133			30	TI-10	OSSM-M2-6407	MB	124	13	137
5	FM-3649	OSSM-M2-3692			19	S-859	OSSM-M2-4699	LS	126	11	117			22	SP-266	OSSM-M2-7296	LS	124	11	117			31	TI-12	OSSM-M2-7356	LS	120	12	132
6	FM-3650	OSSM-M2-3693			20	S-784	OSSM-M2-379	LS	125	12	129			23	SP-280	OSSM-M2-674	LS	127	13	119			32	TI-2	OSSM-M2-2844	LS	118	11	139
7	FM-3911	OSSM-M2-3954			21	S-356	OSSM-M2-442	LS	129	10	134			24	SP-292	OSSM-M2-5944	LS	119	12	116			33	TI-3	OSSM-M2-4979	MB	124	10	129
8	FM-4252-10	OSSM-M2-4295			22	S-48	OSSM-M2-7296	LS	128	9	128			25	SP-211	OSSM-M2-196	MS	115	11	106			34	TI-7	OSSM-M2-362	MS	124	12	139
9	FM-4405	OSSM-M2-4448			23	IS-342	OSSM-M2-674	LS	129	10	135			26	SP-146	OSSM-M2-8971	MS	120	10	124			35	TI-57	OSSM-M2-6408	MB	124	11	138
10	FM-4406-8	OSSM-M2-4449			24	S-82	OSSM-M2-5944	LS	129	11	129			27	SP-101	OSSM-M2-6392	MS	121	12	129			36	TI-26	OSSM-M2-3954	LS	129	11	140
11	BB-441-9	OSSM-M2-466			25	S-768	OSSM-M2-196	MS	121	12	132			28	SP-323	OSSM-M2-8198	MB	122	11	126			Stay green
12	FM-4833-13	OSSM-M2-4876			26	S-640	OSSM-M2-8971	MS	124	12	123			29	SP-342	OSSM-M2-925	SS	124	12	113			1	FM-182-5	OSSM-M2-209	*	*	*	*
13	FM-4843	OSSM-M2-4886			27	S-707	OSSM-M2-6392	MS	122	11	121			30	SP-322	OSSM-M2-6407	MB	123	12	129			2	FM-2560-16	OSSM-M2-2602	*	*	*	*
14	FM-5285	OSSM-M2-5328			28	S-143	OSSM-M2-8198	MB	125	10	126			31	SP-329	OSSM-M2-7356	MB	124	11	125			Shattering
15	FM-5468	OSSM-M2-5511			29	S-322	OSSM-M2-925	SS	126	11	120			32	SP-110	OSSM-M2-2844	MS	127	12	127			1	FM-446	OSSM-M2-474	*	*	*	*
16	FM-19	OSSM-M2-6399			30	S-656	OSSM-M2-6407	MB	127	12	125			33	SP-108	OSSM-M2-4979	MS	126	12	130			2	FM-2	OSSM-M2-2	*	*	*	*
17	FM-666	OSSM-M2-695			31	S-365	OSSM-M2-7356	MB	128	11	132			34	SP-3	OSSM-M2-362	MS	125	11	126			Note: * Indicates the values are similar like M4.
18	FM-7064	OSSM-M2-7100			32	S-178	OSSM-M2-2844	MS	121	10	136			35	SP-112	OSSM-M2-6408	MB	129	11	135
19	FM-7141	OSSM-M2-7177			33	S-62	OSSM-M2-4979	MS	129	11	135			36	SP-358	OSSM-M2-3954	LS	128	12	114
20	FM-7189	OSSM-M2-7225			34	IS-176	OSSM-M2-362	MS	129	9	132			Stay green
21	FM-722	OSSM-M2-751			35	S-155	OSSM-M2-6408	MB	129	11	129			1	FM-182-5	OSSM-M2-209	MS	125	11	135
22	FM-7669	OSSM-M2-7705			36	S-930	OSSM-M2-3954	LS	129	12	127			2	FM-2560-16	OSSM-M2-2602	MS	129	10	139
23	FM-8193	OSSM-M2-8229			Stay green									Shattering
24	FM-8932-7	OSSM-M2-8968			1	FM-182-5	OSSM-M2-209	MS	123	10	136			1	FM-446	OSSM-M2-474	MS	131	10	145
25	FM-8936	OSSM-M2-8972			2	FM-6933-2	OSSM-M2-6969	MS	129	11	137			2	FM-2	OSSM-M2-2	MS	134	11	143
26	FM-922-2	OSSM-M2-953			3	FM-2560-16	OSSM-M2-2602	MS	128	9	138
Early Flowering					Shattering
1	FM-88-3	OSSM-M2-114			1	FM-446	OSSM-M2-474	MS	129	10	142
2	FM-96	OSSM-M2-123			2	FM-487	OSSM-M2-515	MS	122	9	143
3	FM-101	OSSM-M2-128			3	FM-2	OSSM-M2-2	MS	129	12	148
4	FM-1372	OSSM-M2-1412
5	FM-1614-8	OSSM-M2-1654
6	FM-173	OSSM-M2-200
7	FM-178	OSSM-M2-205
8	FM-195	OSSM-M2-223
9	FM-197	OSSM-M2-225
10	FM-199	OSSM-M2-227
11	FM-200	OSSM-M2-228
12	FM-201	OSSM-M2-229
13	FM-202	OSSM-M2-230
14	FM-203	OSSM-M2-231
15	FM-267	OSSM-M2-295
16	FM-283	OSSM-M2-311
17	FM-306-16	OSSM-M2-334
18	FM-317	OSSM-M2-345
19	FM-326	OSSM-M2-354
20	FM-330	OSSM-M2-358
21	FM-331	OSSM-M2-359
22	FM-332	OSSM-M2-360
23	FM-338	OSSM-M2-366
24	FM-3672	OSSM-M2-3715
25	FM-367	OSSM-M2-395
26	FM-3980-2	OSSM-M2-4023
27	FM-384	OSSM-M2-412
28	FM-388	OSSM-M2-416
29	FM-391	OSSM-M2-419
30	FM-393	OSSM-M2-421
31	FM-4309	OSSM-M2-435
32	FM-408	OSSM-M2-436
33	FM-410	OSSM-M2-438
34	FM-4359	OSSM-M2-440
35	FM-416-3	OSSM-M2-444
36	FM-4407-1	OSSM-M2-445
37	FM-4514	OSSM-M2-4557
38	FM-4923	OSSM-M2-4966
39	FM-5116-5	OSSM-M2-5159
40	SB-649-23	OSSM-M2-5217
41	FM-5484	OSSM-M2-5527
42	FM-5497	OSSM-M2-5540
43	FM-5555	OSSM-M2-5598
44	FM-5564	OSSM-M2-5607
45	FM-5763-5	OSSM-M2-5806
46	FM-5763-9	OSSM-M2-5806
47	FM-5766	OSSM-M2-5809
48	FM-579-3	OSSM-M2-607
49	FM-590	OSSM-M2-618
50	FM-6240	OSSM-M2-6283
51	FM-6321	OSSM-M2-6364
52	FM-6337	OSSM-M2-6380
53	FM-6339	OSSM-M2-6382
54	FM-6342	OSSM-M2-6385
55	FM-6346	OSSM-M2-6389
56	FM-6362	OSSM-M2-6405
57	FM-6363	OSSM-M2-6406
58	FM-6485	OSSM-M2-6529
59	FM-6499	OSSM-M2-6543
60	FM-6545	OSSM-M2-6589
61	FM-6552	OSSM-M2-6596
62	FM-6557	OSSM-M2-6601
63	SB-649-23	OSSM-M2-674
64	FM-6744	OSSM-M2-6788
65	FM-6784	OSSM-M2-6828
66	FM-6927	OSSM-M2-6963
67	FM-7260-19	OSSM-M2-7296
68	FM-7279	OSSM-M2-7315
69	FM-8075-8	OSSM-M2-8111
70	FM-8760	OSSM-M2-8796
71	FM-71	OSSM-M2-95
72	FM-929	OSSM-M2-961
73	FM-932-8	OSSM-M2-964
Stay green
1	FM-182-5	OSSM-M2-209
2	FM-4434	OSSM-M2-4477
3	FM-6933-2	OSSM-M2-6969
4	FM-2560-16	OSSM-M2-2602
Sterile plants
1	FM-1-12	OSSM-M2-1
2	FM-1654	OSSM-M2-1694
3	FM-2332	OSSM-M2-2374
4	FM-224	OSSM-M2-252
5	FM-231-19	OSSM-M2-259
6	FM-231-13	OSSM-M2-259
7	FM-249	OSSM-M2-277
8	FM-253	OSSM-M2-281
9	FM-254	OSSM-M2-282
10	FM-265	OSSM-M2-293
11	FM-284	OSSM-M2-312
12	FM-290	OSSM-M2-318
13	FM-4239	OSSM-M2-4282
14	FM-4296	OSSM-M2-4339
15	FM-4354-5	OSSM-M2-4397
16	FM-4355-8	OSSM-M2-4398
17	FM-4649	OSSM-M2-4692
18	FM-4816-2	OSSM-M2-4859
19	FM-5010-6	OSSM-M2-5053
20	FM-5010-17	OSSM-M2-5053
21	FM-5229-8	OSSM-M2-5272
22	FM-5229-2	OSSM-M2-5272
23	FM-6245-7	OSSM-M2-6288
24	FM-6245-5	OSSM-M2-6288
25	FM-609	OSSM-M2-637
26	FM-6803	OSSM-M2-6847
27	FM-6933-5	OSSM-M2-7328
28	FM-8775	OSSM-M2-8811
Shattering
1	FM-446	OSSM-M2-474
2	FM-487	OSSM-M2-515
3	FM-2	OSSM-M2-2
4	FM-685	OSSM-M2-2569
