# Supplementary material for: Mutation resource of Samba Mahsuri revealed the presence of high extent of variations among key traits for rice improvement
Source: PLoS One. 2021 Oct 20;16(10):e0258816. doi: 10.1371/journal.pone.0258816 (PMC8528289; doi:10.1371/journal.pone.0258816)
Supplement: S4 Table — (XLSX) [file pone.0258816.s004.xlsx]

## Sheet: S4 Table
S4 Table. List of mutants that exhibit variations in panicle type from M2 to M5 generations
M2 Selected lines					M3 Selected lines									M4 Selected lines									M5 Selected lines
Panicle Type					Panicle Type									Panicle Type									Panicle Type
S.No.	Entry No.	OSSM code			S.No.	Entry No.	OSSM code	Grain type	Plant height (cm)	No. of tillers	Duration (days)			S.No.	Entry No.	OSSM code	Grain type	Plant height (cm)	No. of tillers	Duration (days)			S.No.	Entry No.	OSSM code	Grain type	Plant height (cm)	No. of tillers	Duration (days)
Sparse panicle					Sparse panicle									Sparse panicle									Sparse panicle
1	FM-9809	OSSM-M2-9845			1	FM-9809	OSSM-M2-9845	MS	123	11	145			1	FM-362	OSSM-M2-390	MS	131	12	151			1	FM-497	OSSM-M2-525	*	*	*	*
2	FM-362	OSSM-M2-390			2	FM-362	OSSM-M2-390	MS	121	12	149			2	FM-497	OSSM-M2-525	MS	135	11	142			2	FM-362	OSSM-M2-390	*	*	*	*
3	FM-926-6	OSSM-M2-957			3	FM-497	OSSM-M2-525	MS	124	11	148			Compact Panicle									Compact Panicle
4	FM-926-8	OSSM-M2-957			Compact/Dense panicle									1	FM-5615-6	OSSM-M2-5658	MS	120	12	143			1	FM-5615-6	OSSM-M2-5658	*	*	*	*
5	FM-497	OSSM-M2-525			1	FM-5615-6	OSSM-M2-5658	MS	125	10	141			2	FM-5356-6	OSSM-M2-5399	MS	125	11	145			2	FM-5356-6	OSSM-M2-5399	*	*	*	*
Compact panicle					2	FM-4499-12	OSSM-M2-4542	MS	119	12	142			3	FM-723-12	OSSM-M2-752	MS	124	9	146			3	FM-723-12	OSSM-M2-752	*	*	*	*
1	FM-1064-8	OSSM-M2-1101			3	FM-5356-6	OSSM-M2-5399	MS	126	11	145			4	FM-4751-5	OSSM-M2-4794	MS	128	11	141			4	FM-4751-5	OSSM-M2-4794	*	*	*	*
2	FM-1064-4	OSSM-M2-1101			4	FM-723-12	OSSM-M2-752	MS	120	12	148			5	FM-4217-9	OSSM-M2-4260	MS	141	11	145			5	FM-4217-9	OSSM-M2-4260	MS	123	11	145
3	FM-4217-9	OSSM-M2-4260			5	FM-4751-5	OSSM-M2-4794	MS	122	12	141			6	FM-5387-15	OSSM-M2-5430	MS	119	12	148			Long panicle
4	FM-4217-1	OSSM-M2-4260			6	FM-5356-1	OSSM-M2-5399	MS	120	10	143			7	FM-5746-1	OSSM-M2-5789	MS	124	10	142			1	FM-5864-9	OSSM-M2-5907	MS	123	11	146
5	FM-4499-12	OSSM-M2-4542			7	FM-4217-9	OSSM-M2-4260	MS	125	9	142			8	FM-4217-1	OSSM-M2-4260	MS	121	12	141			2	FM-408-4	OSSM-M2-433	MS	128	12	145
6	FM-4499-9	OSSM-M2-4542			8	FM-5387-15	OSSM-M2-5430	MS	129	11	143			Long panicle									3	FM-611	OSSM-M2-639	MS	125	10	149
7	FM-4499-11	OSSM-M2-4542			9	FM-4217-1	OSSM-M2-4260	MS	142	12	145			1	FM-5158-19	OSSM-M2-5201	MS	118	12	141			4	FM-4524-12	OSSM-M2-4567	MS	127	12	138
8	FM-4751-5	OSSM-M2-4794			10	FM-5746-1	OSSM-M2-5789	MS	121	11	146			2	FM-5424-14	OSSM-M2-5467	MS	116	12	141			5	FM-5416-2	OSSM-M2-5459	*	*	*	*
9	FM-4751-15	OSSM-M2-4794			11	FM-5044-4	OSSM-M2-5087	MS	126	12	148			3	FM-4524-2	OSSM-M2-4567	MS	112	11	145			6	FM-741-12	OSSM-M2-770	MS	124	12	131
10	FM-5044-16	OSSM-M2-5087			12	FM-5049	OSSM-M2-5092	MS	119	10	145			4	FM-5864-9	OSSM-M2-5907	MS	114	9	141			7	FM-5266-2	OSSM-M2-5309	MS	126	12	138
11	FM-5044-4	OSSM-M2-5087			13	FM-5746-8	OSSM-M2-5789	MS	124	10	141			5	FM-5722-2	OSSM-M2-5765	MS	118	11	140			8	FM-6106	OSSM-M2-6149	*	*	*	*
12	FM-5049	OSSM-M2-5092			Long panicle	Entry No.	OSSM code							6	FM-5117-6	OSSM-M2-5160	MS	128	11	141			9	FM-45	OSSM-M2-68	*	*	*	*
13	FM-5356-6	OSSM-M2-5399			1	FM-5158-19	OSSM-M2-5201	MS	128	11	136			7	FM-520	OSSM-M2-548	MS	112	10	136			10	FM-5864-18	OSSM-M2-5907	MS	125	11	134
14	FM-5356-1	OSSM-M2-5399			2	FM-33	OSSM-M2-42	MS	129	10	140			8	FM-6016-16	OSSM-M2-6059	MS	114	12	145			11	FM-7175-12	OSSM-M2-7225	MB	125	12	125
15	FM-5387-15	OSSM-M2-5430			3	FM-5424-14	OSSM-M2-5467	MS	121	11	145			9	FM-5116-5	OSSM-M2-5159	MS	124	11	146			12	FM-3421	OSSM-M2-3560	MS	126	11	141
16	FM-5387-9	OSSM-M2-5430			4	FM-4524-2	OSSM-M2-4567	MS	128	10	146			10	FM-516	OSSM-M2-544	MS	128	12	147			13	FM-5117-6	OSSM-M2-5160	MS	125	12	145
17	FM-5443-18	OSSM-M2-5486			5	FM-5864-9	OSSM-M2-5907	MS	125	12	147			11	FM-5722-18	OSSM-M2-5765	MS	123	11	139			14	FM-5116-5	OSSM-M2-5159	MS	124	10	138
18	FM-5443-12	OSSM-M2-5486			6	FM-5722-2	OSSM-M2-5765	MS	129	12	139			12	FM-5913-6	OSSM-M2-5956	MS	109	12	139			15	FM-5485-11	OSSM-M2-5528	MS	121	12	143
19	FM-5615-6	OSSM-M2-5658			7	FM-5117-6	OSSM-M2-5160	MS	124	12	138			13	FM-4407-1	OSSM-M2-4450	MS	127	11	138			Note: *Indicates the values are similar like M4.
20	FM-5615-13	OSSM-M2-5658			8	FM-520	OSSM-M2-548	MS	110	11	131			14	FM-5485-11	OSSM-M2-5528	MS	117	10	136
21	FM-5746-1	OSSM-M2-5789			9	FM-944	OSSM-M2-978	MS	115	12	139			15	FM-67-15	OSSM-M2-91	MS	120	9	144
22	FM-5746-8	OSSM-M2-5789			10	FM-6016-16	OSSM-M2-6059	MS	118	9	138			16	FM-47	OSSM-M2-70	MS	127	10	145
23	FM-6094	OSSM-M2-6137			11	FM-5116-5	OSSM-M2-5159	MS	113	11	139			17	FM-64	OSSM-M2-88	MS	120	12	148
24	FM-6324	OSSM-M2-6367			12	FM-516	OSSM-M2-544	MS	115	10	138			18	FM-408-4	OSSM-M2-433	MS	128	11	146
25	FM-723-5	OSSM-M2-752			13	FM-5722-18	OSSM-M2-5765	MS	119	11	136			19	FM-611	OSSM-M2-639	MS	128	11	145
26	FM-723-12	OSSM-M2-752			14	FM-5913-6	OSSM-M2-5956	MS	129	12	138			20	FM-4524-12	OSSM-M2-4567	MS	127	12	149
27	FM-7846	OSSM-M2-7882			15	FM-4407-1	OSSM-M2-4450	MS	113	11	142			21	FM-5416-2	OSSM-M2-5459	MS	127	9	138
28	FM-8398-1	OSSM-M2-8434			16	FM-5485-11	OSSM-M2-5528	MS	115	10	145			22	FM-741-12	OSSM-M2-770	MS	128	12	138
29	FM-8398-9	OSSM-M2-8434			17	FM-67-15	OSSM-M2-91	MS	119	10	148			23	FM-5266-2	OSSM-M2-5309	MS	117	10	131
30	FM-899-10	OSSM-M2-930			18	FM-47	OSSM-M2-70	MS	117	11	137			24	FM-6106	OSSM-M2-6149	MS	118	9	138
Long panicle					19	FM-740	OSSM-M2-769	MS	122	12	149			25	FM-45	OSSM-M2-68	MS	111	10	142
1	FM-1-5	OSSM-M2-1			20	FM-579-15	OSSM-M2-607	MS	129	12	150			26	FM-5864-18	OSSM-M2-5907	MS	125	11	145
2	FM-157	OSSM-M2-184			21	FM-64	OSSM-M2-88	MS	126	11	141			27	FM-7175-12	OSSM-M2-7225	MB	121	11	134
3	FM-3421	OSSM-M2-3560			22	FM-408-4	OSSM-M2-433	MS	127	11	141			28	FM-3421	OSSM-M2-3560	MS	128	19	125
4	FM-356	OSSM-M2-384			23	FM-611	OSSM-M2-639	MS	128	12	145
5	FM-33	OSSM-M2-42			24	FM-4524-12	OSSM-M2-4567	MS	121	11	141
6	FM-408-4	OSSM-M2-433			25	FM-5416-2	OSSM-M2-5459	MS	129	10	140
7	FM-4407-2	OSSM-M2-4450			26	FM-741-12	OSSM-M2-770	MS	129	9	141
8	FM-4407-1	OSSM-M2-4450			27	FM-5266-2	OSSM-M2-5309	MS	129	10	144
9	FM-4524-2	OSSM-M2-4567			28	FM-6106	OSSM-M2-6149	MS	129	12	145
10	FM-4524-12	OSSM-M2-4567			29	FM-45	OSSM-M2-68	MS	128	11	148
11	FM-5117-6	OSSM-M2-5160			30	FM-5864-18	OSSM-M2-5907	MS	118	12	146
12	FM-5158-19	OSSM-M2-5201			31	FM-7175-12	OSSM-M2-7225	MB	124	12	132
13	FM-5158-5	OSSM-M2-5201			32	FM-3421	OSSM-M2-3560	MS	129	18	126
14	FM-5266-2	OSSM-M2-5309
15	FM-5355-19	OSSM-M2-5398
16	FM-5355-12	OSSM-M2-5398
17	FM-516	OSSM-M2-544
18	FM-5416-14	OSSM-M2-5459
19	FM-5416-2	OSSM-M2-5459
20	FM-5424-14	OSSM-M2-5467
21	FM-5424-6	OSSM-M2-5467
22	FM-520	OSSM-M2-548
23	FM-5450	OSSM-M2-5493
24	FM-525	OSSM-M2-550
25	FM-5485-11	OSSM-M2-5528
26	FM-5485-5	OSSM-M2-5528
27	FM-5638	OSSM-M2-5681
28	FM-5573	OSSM-M2-5760
29	FM-5722-2	OSSM-M2-5765
30	FM-5722-18	OSSM-M2-5765
31	FM-5864-9	OSSM-M2-5907
32	FM-5864-18	OSSM-M2-5907
33	FM-5913-6	OSSM-M2-5956
34	FM-5913-5	OSSM-M2-5956
35	FM-6016-16	OSSM-M2-6059
36	FM-6016-3	OSSM-M2-6059
37	FM-579-15	OSSM-M2-607
38	FM-579-3	OSSM-M2-607
39	FM-6106	OSSM-M2-6149
40	FM-611	OSSM-M2-639
41	FM-43	OSSM-M2-65
42	FM-45	OSSM-M2-68
43	FM-47	OSSM-M2-70
44	FM-7175-12	OSSM-M2-7225
45	FM-740	OSSM-M2-769
46	FM-741-12	OSSM-M2-770
47	FM-64	OSSM-M2-88
48	FM-67-15	OSSM-M2-91
49	FM-67-4	OSSM-M2-91
50	FM-944	OSSM-M2-978
