# Supplementary material for: Mutation resource of Samba Mahsuri revealed the presence of high extent of variations among key traits for rice improvement
Source: PLoS One. 2021 Oct 20;16(10):e0258816. doi: 10.1371/journal.pone.0258816 (PMC8528289; doi:10.1371/journal.pone.0258816)
Supplement: S5 Table — (XLSX) [file pone.0258816.s005.xlsx]

## Sheet: S5 Table
S5 Table. List of mutants that exhibit variations in panicle emergence from M2 to M5 generations
M2 Selected lines					M3 Selected lines									M4 Selected lines									M5 Selected lines
Panicle Emergence					Panicle Emergence									Panicle Emergence									Panicle Emergence
S.No.	Entry No.	OSSM code			S.No.	Entry No.	OSSM code	Grain type	Plant height (cm)	No. of tillers	Duration (days)			S.No.	Entry No.	OSSM code	Grain type	Plant height (cm)	No. of tillers	Duration (days)			S.No.	Entry No.	OSSM code	OSSM code	Grain type	Plant height (cm)	No. of tillers	Duration (days)
Elongation of Upper Internode					Elongation of Upper Internode									Elongation of upper internode									Elongation of Upper Internode
1	BB-1-14	OSSM-M2-1			1	S-916	OSSM-M2-243	MS	128	10	146			1	SP-247	OSSM-M2-243	MS	127	11	133			1	TI-101	EUI, U, EF	OSSM-M2-243	MS	125	10	143
2	BB-1-25	OSSM-M2-1			2	IS-101	OSSM-M2-263	MS	120	11	147			2	SP-244	OSSM-M2-263	MS	127	12	136			2	TI-36	MS,EUI	OSSM-M2-263	MS	125	11	153
3	BB-182-3	OSSM-M2-206			3	S-141	OSSM-M2-3093	MS	127	12	148			3	SP-251	OSSM-M2-3093	MS	126	12	144			3	TI-103	EUI, U, EF	OSSM-M2-3093	MS	126	12	154
4	FM-215	OSSM-M2-243			4	IS-95	OSSM-M2-206	MS	124	10	140			4	SP-248	OSSM-M2-206	MS	119	10	145			4	TI-102	EUI, U, EF	OSSM-M2-206	MS	121	12	149
5	BB-218-6	OSSM-M2-243			5	S-655	OSSM-M2-3977	MS	128	10	139			5	SP-76	OSSM-M2-3977	MS	115	9	145			5	TI-35	MS,EUI	OSSM-M2-3977	MS	122	11	155
6	BB-218-12	OSSM-M2-243			6	S-339	OSSM-M2-6429	MS	123	12	132			6	SP-349	OSSM-M2-6429	MS	120	11	145			6	TI-104	EUI, U, EF	OSSM-M2-6429	MS	124	12	138
7	BB-218-15	OSSM-M2-243			7	S-222	OSSM-M2-5240	SB	109	11	140			7	SP-336	OSSM-M2-5240	SB	127	10	129			7	TI-37	EF,EUI,MS	OSSM-M2-5240	MS	126	9	120
8	BB-238-5	OSSM-M2-263			8	S-77	OSSM-M2-3715	LS	114	12	139			8	SP-397	OSSM-M2-3715	LS	124	10	110			8	TI-107	EUI, U, EF	OSSM-M2-3715	LS	129	12	138
9	FM-3050-14	OSSM-M2-3093			9	S-222	OSSM-M2-5240	SB	117	10	140			9	SP-336	OSSM-M2-5240	SB	125	11	129			9	TI-106	EUI, U, EF	OSSM-M2-5240	SB	125	12	145
10	FM-3212-8	OSSM-M2-3255			10	IS-3	OSSM-M2-1	LB	112	9	139			10	SP-262	OSSM-M2-1	LB	122	10	117			Complete Panicle Emergence
11	FM-3212-3	OSSM-M2-3255			11	S-516	OSSM-M2-4449	MS	114	11	137			11	SP-246	OSSM-M2-4449	MS	108	12	138			1	TI-110	OSSM-M2-9845	OSSM-M2-9845	MS	121	11	143
12	FM-3672	OSSM-M2-3715			Complete panicle emergence									Complete panicle emergence					11	142			2	TI-41	OSSM-M2-8665	OSSM-M2-8665	MB	122	10	141
13	FM-3934	OSSM-M2-3977			1	S-91	OSSM-M2-9845	MS	129	11	137			1	SP-219	OSSM-M2-9845	MS	124	12	146			3	TI-114	OSSM-M2-5760	OSSM-M2-5760	LS	124	11	142
14	BB-414-7	OSSM-M2-439			2	S-960	OSSM-M2-8665	MS	128	12	141			2	SP-99	OSSM-M2-8665	MS	123	12	142			4	TI-111	OSSM-M2-5613	OSSM-M2-5613	MS	125	12	148
15	BB-414-13	OSSM-M2-439			3	S-823	OSSM-M2-5760	MS	118	12	146			3	SP-346	OSSM-M2-5760	MS	127	12	141			5	TI-38	OSSM-M2-321	OSSM-M2-321	MB	129	10	147
16	FM-4406-8	OSSM-M2-4449			4	S-206	OSSM-M2-5613	MS	120	11	147			4	SP-220	OSSM-M2-5613	MS	128	11	146			6	TI-18	OSSM-M2-8972	OSSM-M2-8972	LS	124	10	146
17	FM-4641	OSSM-M2-4684			5	S-661	OSSM-M2-321	MS	124	10	148			5	SP-191	OSSM-M2-321	MS	127	11	139			7	TI-39	OSSM-M2-8971	OSSM-M2-8971	LS	127	11	135
18	FM-4816-6	OSSM-M2-4859			6	S-958	OSSM-M2-8972	MS	128	9	140			6	SP-357	OSSM-M2-8972	MS	117	10	143			8	TI-42	OSSM-M2-8198	OSSM-M2-8198	LB	128	12	138
19	FM-5084	OSSM-M2-5127			7	S-640	OSSM-M2-8971	MS	129	11	139			7	SP-146	OSSM-M2-8971	MS	119	11	146			9	TI-109	OSSM-M2-6392	OSSM-M2-6392	MS	124	10	136
20	FM-5155-16	OSSM-M2-5198			8	S-143	OSSM-M2-8198	LS	116	12	128			8	SP-323	OSSM-M2-8198	LS	125	12	149			10	TI-44	OSSM-M2-637	OSSM-M2-637	MS	123	11	139
21	FM-5197	OSSM-M2-5240			9	S-514	OSSM-M2-239	MS	131	11	140			9	SP-163	OSSM-M2-239	MS	127	11	138			11	TI-108	OSSM-M2-5944	OSSM-M2-5944	MS	122	12	145
22	FM-5197	OSSM-M2-5240			10	S-707	OSSM-M2-6392	MS	120	12	139			10	SP-101	OSSM-M2-6392	MS	130	12	148			12	TI-40	OSSM-M2-3113	OSSM-M2-3113	MB	121	13	143
23	FM-5937	OSSM-M2-5980			11	IS-340	OSSM-M2-637	MS	125	10	140			11	SP-291	OSSM-M2-637	MS	130	12	149			13	TI-153	OSSM-M2-6394	OSSM-M2-6394	MS	125	11	135
24	FM-6386-5	OSSM-M2-6429			12	S-82	OSSM-M2-5944	MS	124	11	139			12	SP-292	OSSM-M2-5944	MS	119	12	138
25	FM-7104	OSSM-M2-7140			13	S-474	OSSM-M2-3113	MS	128	10	137			13	SP-303	OSSM-M2-3113	MS	118	11	150
26	FM-7285	OSSM-M2-7321			14	S-754	OSSM-M2-6394	MS	127	11	139			14	SP-92	OSSM-M2-6394	MS	127	12	151
27	FM-9767	OSSM-M2-9803			15	S-538	OSSM-M2-5158	MS	128	12	143			15	SP-61	OSSM-M2-5158	MS	119	9	147
Complete panicle emergence	Entry No.				16	S-309	OSSM-M2-479	MS	128	10	146			16	SP-128	OSSM-M2-479	MS	122	12	148
1	BB-14-8	OSSM-M2-14			17	IS-290	OSSM-M2-558	MS	120	11	149			17	SP-177	OSSM-M2-558	MS	126	12	140
2	BB-14-10	OSSM-M2-14			18	S-436	OSSM-M2-7487	MS	123	10	138			18	SP-100	OSSM-M2-7487	MS	127	11	139
3	FM-1393	OSSM-M2-1433			19	S-768	OSSM-M2-196	LS	121	19	134			19	SP-211	OSSM-M2-196	LS	126	11	132
4	BB-15-7	OSSM-M2-15			20	S-634	OSSM-M2-5621	MS	124	9	151			20	SP-235	OSSM-M2-5621	MS	127	18	140
5	BB-15-8	OSSM-M2-15			21	S-766	OSSM-M2-485	MS	125	11	142			21	SP-58	OSSM-M2-485	MS	126	11	137
6	BB-15-6	OSSM-M2-15			22	S-970	OSSM-M2-6386	MS	126	12	142			22	SP-158	OSSM-M2-6386	MS	119	10	146
7	BB-16-3	OSSM-M2-16			23	S-790	OSSM-M2-5104	MS	127	12	146
8	BB-16-20	OSSM-M2-16			24	IS-11	OSSM-M2-2	MS	120	11	142
9	BB-16-24	OSSM-M2-16			25	S-752	OSSM-M2-9410	MS	128	12	141
10	BB-16-25	OSSM-M2-16			26	IS-46	OSSM-M2-15	MS	128	10	142
11	BB-17-1	OSSM-M2-17			27	IS-47	OSSM-M2-15	MS	128	11	145
12	BB-17-2	OSSM-M2-17			28	S-264	OSSM-M2-7168	MS	128	10	146
13	BB-17-15	OSSM-M2-17			29	IS-127	OSSM-M2-298	MS	127	11	149
14	BB-19-20	OSSM-M2-19			30	S-363	OSSM-M2-5389	MS	120	9	147
15	FM-169-11	OSSM-M2-196			31	S-521	OSSM-M2-5217	MS	123	10	146
16	BB-2-21	OSSM-M2-2
17	FM-187-22	OSSM-M2-214
18	FM-187-18	OSSM-M2-214
19	FM-187-16	OSSM-M2-214
20	FM-189	OSSM-M2-216
21	FM-211	OSSM-M2-239
22	BB-26-3	OSSM-M2-26
23	BB-26-4	OSSM-M2-26
24	BB-26-5	OSSM-M2-26
25	BB-26-6	OSSM-M2-26
26	BB-26-7	OSSM-M2-26
27	FM-26	OSSM-M2-26
28	FM-256	OSSM-M2-284
29	FM-2799	OSSM-M2-2842
30	FM-257	OSSM-M2-285
31	FM-259	OSSM-M2-287
32	FM-263-13	OSSM-M2-291
33	FM-266	OSSM-M2-294
34	FM-267	OSSM-M2-295
35	FM-268	OSSM-M2-296
36	FM-269	OSSM-M2-297
37	BB-273-13	OSSM-M2-298
38	FM-274	OSSM-M2-302
39	FM-275	OSSM-M2-303
40	FM-276	OSSM-M2-304
41	FM-277	OSSM-M2-305
42	FM-3070	OSSM-M2-3113
43	FM-293-8	OSSM-M2-321
44	FM-293-15	OSSM-M2-321
45	FM-297	OSSM-M2-325
46	BB-340-10	OSSM-M2-365
47	BB-340-14	OSSM-M2-365
48	BB-340-16	OSSM-M2-365
49	BB-340-18	OSSM-M2-365
50	BB-351-22	OSSM-M2-376
51	BB-4-2	OSSM-M2-4
52	BB-4-3	OSSM-M2-4
53	BB-4-13	OSSM-M2-4
54	FM-374-5	OSSM-M2-402
55	FM-3981	OSSM-M2-4024
56	FM-377	OSSM-M2-405
57	FM-381	OSSM-M2-409
58	BB-386-5	OSSM-M2-411
59	BB-386-12	OSSM-M2-411
60	BB-386-15	OSSM-M2-411
61	FM-401	OSSM-M2-429
62	FM-419	OSSM-M2-447
63	FM-425	OSSM-M2-453
64	FM-437	OSSM-M2-465
65	FM-441	OSSM-M2-469
66	FM-444	OSSM-M2-472
67	FM-445	OSSM-M2-473
68	FM-451	OSSM-M2-479
69	FM-457	OSSM-M2-485
70	FM-471	OSSM-M2-499
71	FM-473	OSSM-M2-501
72	FM-474	OSSM-M2-502
73	FM-475	OSSM-M2-503
74	FM-476	OSSM-M2-504
75	FM-5011	OSSM-M2-5054
76	FM-5061-5	OSSM-M2-5104
77	FM-5075-16	OSSM-M2-5118
78	FM-5115	OSSM-M2-5158
79	FM-5174-14	OSSM-M2-5217
80	FM-5237-15	OSSM-M2-5280
81	FM-5237-18	OSSM-M2-5280
82	FM-5237-1	OSSM-M2-5280
83	FM-5237-5	OSSM-M2-5280
84	FM-5237-9	OSSM-M2-5280
85	FM-5340	OSSM-M2-5383
86	FM-5346-13	OSSM-M2-5389
87	FM-5346-6	OSSM-M2-5389
88	FM-5451	OSSM-M2-5494
89	BB-530-2	OSSM-M2-555
90	BB-530-3	OSSM-M2-555
91	BB-530-7	OSSM-M2-555
92	BB-530-20	OSSM-M2-555
93	BB-530-21	OSSM-M2-555
94	BB-531-1	OSSM-M2-556
95	BB-531-7	OSSM-M2-556
96	BB-531-8	OSSM-M2-556
97	BB-531-13	OSSM-M2-556
98	BB-532-3	OSSM-M2-557
99	BB-532-17	OSSM-M2-557
100	BB-532-19	OSSM-M2-557
101	BB-533-12	OSSM-M2-558
102	BB-533-15	OSSM-M2-558
103	BB-533-16	OSSM-M2-558
104	BB-534-6	OSSM-M2-559
105	BB-534-12	OSSM-M2-559
106	BB-534-14	OSSM-M2-559
107	FM-5570-2	OSSM-M2-5613
108	FM-5578-15	OSSM-M2-5621
109	FM-5649-15	OSSM-M2-5692
110	FM-5716	OSSM-M2-5759
111	FM-5717	OSSM-M2-5760
112	FM-5785-4	OSSM-M2-5828
113	FM-5841	OSSM-M2-5884
114	FM-5901	OSSM-M2-5944
115	FM-6105	OSSM-M2-6148
116	SB-612-22	OSSM-M2-637
117	FM-6332	OSSM-M2-6375
118	FM-6343	OSSM-M2-6386
119	FM-6349	OSSM-M2-6392
120	FM-6351	OSSM-M2-6394
121	FM-6359	OSSM-M2-6402
122	FM-6373	OSSM-M2-6416
123	FM-6382	OSSM-M2-6425
124	FM-6383	OSSM-M2-6426
125	FM-6386-14	OSSM-M2-6429
126	FM-6850	OSSM-M2-6894
127	FM-6873	OSSM-M2-6907
128	FM-6989	OSSM-M2-7025
129	FM-7132	OSSM-M2-7168
130	FM-7281	OSSM-M2-7317
131	FM-7310	OSSM-M2-7346
132	FM-7312	OSSM-M2-7348
133	FM-7320-18	OSSM-M2-7356
134	FM-7340	OSSM-M2-7376
135	FM-7451	OSSM-M2-7487
136	FM-7986	OSSM-M2-8022
137	FM-58	OSSM-M2-81
138	FM-8162	OSSM-M2-8198
139	FM-8359-6	OSSM-M2-8395
140	FM-8521	OSSM-M2-8557
141	FM-8629	OSSM-M2-8665
142	FM-8933	OSSM-M2-8969
143	FM-8935-1	OSSM-M2-8971
144	FM-8936	OSSM-M2-8972
145	BB-9-21	OSSM-M2-9
146	FM-906-1	OSSM-M2-937
147	FM-906-4	OSSM-M2-937
148	FM-906-8	OSSM-M2-937
149	FM-906-10	OSSM-M2-937
150	FM-906-12	OSSM-M2-937
151	FM-906-14	OSSM-M2-937
152	FM-9374-10	OSSM-M2-9410
153	FM-9374-18	OSSM-M2-9410
154	FM-9425	OSSM-M2-9461
155	FM-9809	OSSM-M2-9845
