# Supplementary material for: Mutation resource of Samba Mahsuri revealed the presence of high extent of variations among key traits for rice improvement
Source: PLoS One. 2021 Oct 20;16(10):e0258816. doi: 10.1371/journal.pone.0258816 (PMC8528289; doi:10.1371/journal.pone.0258816)
Supplement: S6 Table — (XLSX) [file pone.0258816.s006.xlsx]

## Sheet: S6 Table
S6 Table. List of mutants that exhibit variations in yield attributing traits from M2 to M5 generations
M2 Selected lines					M3 Selected lines									M4 Selected lines									M5 Selected lines
Yield					Yield									Yield									Yield
S.No.	Entry No.	OSSM code			S.No.	Entry No.	OSSM code	Grain type	Plant height (cm)	No. of tillers	Duration (days)			S.No.	Entry No.	OSSM code	Grain type	Plant height (cm)	No. of tillers	Duration (days)			S.No.	Entry No.	OSSM code	OSSM code	Grain type	Plant height (cm)	No. of tillers	Duration (days)
More number of Tillers					More number of Tillers									More number of Tillers									More number of Tillers
1	FM-3131	OSSM-M2-3174			1	S-716	OSSM-M2-3174	MS	110	15	139			1	SP-95	OSSM-M2-3174	MS	125	10	148			1	TI-4	TI-4	OSSM-M2-3174	MS	128	16	142
2	FM-8337	OSSM-M2-8373			2	S-424	OSSM-M2-8373	MS	118	18	138			2	SP-170	OSSM-M2-8373	MS	128	11	149			2	TI-5	TI-5	OSSM-M2-8373	MS	129	18	136
3	BB-2-14	OSSM-M2-2			3	IS-10	OSSM-M2-2	MS	115	19	137			3	SP-127	OSSM-M2-2	MS	110	12	139			3	TI-6	TI-6	OSSM-M2-2	MS	125	19	149
4	BB-337-12	OSSM-M2-362			4	IS-176	OSSM-M2-362	MS	120	20	141			4	SP-3	OSSM-M2-362	MS	115	11	139			4	TI-7	TI-7	OSSM-M2-362	MS	124	20	138
5	FM-2801-8	OSSM-M2-2844			5	S-178	OSSM-M2-2844	MS	127	21	142			5	SP-110	OSSM-M2-2844	MS	112	10	136			5	TI-128	TI-2	OSSM-M2-2844	LS	129	21	139
6	FM-4249	OSSM-M2-4292			6	S-273	OSSM-M2-4292	MS	129	19	140			6	SP-10	OSSM-M2-4292	MS	110	11	129			Productive tillers and better grain filling
7	BB-454-15	OSSM-M2-479			7	IS-241	OSSM-M2-479	MS	124	18	143			7	SP-26	OSSM-M2-479	MS	110	11	145			1	TI-8	TI-8	OSSM-M2-6244	LS	129	21	136
8	FM-287	OSSM-M2-315			8	S-585	OSSM-M2-315	MS	125	21	148			8	SP-28	OSSM-M2-315	MS	112	12	128			2	TI-3	TI-3	OSSM-M2-4979	MB	128	20	129
9	FM-5778	OSSM-M2-5821			9	S-335	OSSM-M2-5241	MS	128	21	145			Productive tillers and better grain filling									3	TI-50	TI-78	OSSM-M2-3483	MS	125	19	145
10	FM-5198	OSSM-M2-5241			More productive tillers and better grain filling									1	SP-93	OSSM-M2-6244	MS	125	15	137			4	TI-11	TI-11	OSSM-M2-6420	LS	124	18	128
11	FM-414-1	OSSM-M2-442			1	S-936	OSSM-M2-6244	MS	109	15	137			2	SP-108	OSSM-M2-4979	MS	129	18	147			5	TI-12	TI-12	OSSM-M2-7356	LS	123	16	138
12	FM-5239	OSSM-M2-5282			2	S-62	OSSM-M2-4979	MS	114	19	138			3	SP-320	OSSM-M2-3483	MB	124	19	142			6	TI-13	TI-13	OSSM-M2-411	LS	124	17	133
13	FM-53	OSSM-M2-76			3	S-658	OSSM-M2-3483	MB	118	16	139			4	SP-282	OSSM-M2-6420	LS	121	20	126			7	TI-14	TI-14	OSSM-M2-379	LS	128	18	138
Productive tillers and better grain filling					4	S-814	OSSM-M2-6420	LS	119	14	141			5	SP-329	OSSM-M2-7356	LS	120	16	127			8	TI-15	TI-15	OSSM-M2-442	LS	124	16	138
1	FM-10033	OSSM-M2-10069			5	S-365	OSSM-M2-7356	MS	121	13	137			6	SP-297	OSSM-M2-411	LS	118	18	143			Phenotypic acceptability
2	FM-10036	OSSM-M2-10072			6	S-915	OSSM-M2-411	LS	128	15	139			7	SP-301	OSSM-M2-379	LS	115	17	130			1	TI-1	OSSM-M2-6841	OSSM-M2-6841	MB	128	17	136
3	FM-977	OSSM-M2-1012			7	S-784	OSSM-M2-379	LS	126	19	140			8	SP-298	OSSM-M2-442	LS	121	15	134			2	TI-10	OSSM-M2-6407	OSSM-M2-6407	MB	125	16	137
4	FM-10087	OSSM-M2-10123			8	S-356	OSSM-M2-442	LS	124	20	141			9	SP-1	OSSM-M2-4978	MS	124	16	144			High grain number
5	FM-10087	OSSM-M2-10123			9	S-785	OSSM-M2-4978	MS	121	19	134			10	SP-5	OSSM-M2-8152	MS	123	16	129			S.No.	Entry No.	OSSM code	Grain type	Plant height (cm)	No. of tillers	Grain number/ panicle	Duration (days)
6	FM-10192	OSSM-M2-10228			10	S-47	OSSM-M2-8152	MS	125	19	147			11	SP-7	OSSM-M2-476	MS	125	17	124			1	TI-56	OSSM-M2-5994	MS	127 **	16 **	306 **	136
7	FM-10232	OSSM-M2-10268			11	IS-235	OSSM-M2-476	MS	119	18	148			12	SP-8	OSSM-M2-338	MS	121	19	125			2	TI-148	OSSM-M2-6272	MB	119 **	18 **	221**	155 **
8	FM-10235	OSSM-M2-10271			12	IS-148	OSSM-M2-338	MS	128	18	140			13	SP-9	OSSM-M2-412	MS	129	18	129			3	Samba Mahsuri (wildtype)	Samba Mahsuri (wild type)	MS	98	12	200	135
9	FM-10244	OSSM-M2-10280			13	IS-199	OSSM-M2-412	MS	126	20	140			14	S-552	OSSM-M2-7751	MS	122	20	136			STD				13.13	2.91	48.84	10.12
10	FM-10265	OSSM-M2-10301			14	S-552	OSSM-M2-7751	MS	124	19	138			15	S-154	OSSM-M2-3727	MS	124	22	133			CD				6.58	3.55	7.72	14.31
11	FM-10273	OSSM-M2-10309			15	S-154	OSSM-M2-3727	MS	128	18	139			16	S-442	OSSM-M2-3686	MS	120	21	144			CV				2.46	9.96	2.33	2.53
12	FM-10306	OSSM-M2-10342			16	S-442	OSSM-M2-3686	MS	141	19	137			17	S-713	OSSM-M2-3690	MS	121	22	133			LSD	P value <0.05			4.76	2.82	11.12	6.21
13	FM-10318	OSSM-M2-10354			17	S-713	OSSM-M2-3690	LS	120	18	139			18	S-847	OSSM-M2-10123	MS	122	16	133				Pvalue <0.01			7.21	4.28	16.85	9.41
14	FM-10344	OSSM-M2-10380			18	S-847	OSSM-M2-10123	LS	125	16	143			19	S-549	OSSM-M2-334	MS	128	19	143			STD: Standard Deviation; CD: Critical difference; CV: Coefficient of Variation; LSD: Least significant difference; * and ** represents significant difference at <0.05 and <0.01 levels, respectively
15	FM-10348	OSSM-M2-10384			19	S-549	OSSM-M2-334	LS	117	15	146			20	S-359	OSSM-M2-427	MS	126	17	145
16	FM-10384	OSSM-M2-10420			20	S-359	OSSM-M2-427	LS	118	18	150			21	IS-227	OSSM-M2-475	MS	129	18	145
17	FM-10436	OSSM-M2-10472			21	IS-227	OSSM-M2-475	MS	119	19	151			22	S-501	OSSM-M2-980	MS	118	19	143
18	BB-11-18	OSSM-M2-11			22	S-501	OSSM-M2-980	MS	124	20	142			High grain number
19	BB-11-3	OSSM-M2-11			23	S-697	OSSM-M2-880	MS	125	21	140			S.No.	Entry No.
20	BB-11-14	OSSM-M2-11			24	S-439	OSSM-M2-6523	MS	127	19	142			1	SP-372	OSSM-M2-5994	MS	125	18	132
21	BB-11-23	OSSM-M2-11			25	S-989	OSSM-M2-6843	MS	120	18	146			2	SP-374	OSSM-M2-6272	MB	129	20	141
22	BB-11-12	OSSM-M2-11			26	S-161	OSSM-M2-8028	MS	122	16	147			Phenotypic acceptibility
23	FM-1073	OSSM-M2-1110			27	S-289	OSSM-M2-623	MS	127	19	139			1	SP-114	OSSM-M2-6841	MB	125	16	144
24	FM-1089-6	OSSM-M2-1126			28	S-332	OSSM-M2-6428	MS	128	21	136			2	SP-322	OSSM-M2-6407	MB	124	18	129
25	FM-1089-8	OSSM-M2-1126			29	S-721	OSSM-M2-1615	MS	123	20	143			3	SP-40	OSSM-M2-5812	MB	128	19	144
26	FM-1089-10	OSSM-M2-1126			30	S-862	OSSM-M2-3593	MS	122	21	144			4	SP-286	OSSM-M2-1950	LS	126	20	146
27	FM-89-2	OSSM-M2-115			31	S-607	OSSM-M2-4423	MS	120	20	149
28	FM-92	OSSM-M2-119			32	IS-230	OSSM-M2-475	MS	124	19	132
29	FM-1169	OSSM-M2-1206			33	S-602	OSSM-M2-854	MS	127	20	134
30	FM-1220	OSSM-M2-1258			34	S-876	OSSM-M2-9699	MS	128	21	137
31	BB-1236	OSSM-M2-1271			35	S-159	OSSM-M2-2843	MS	120	22	141
32	BB-13-22	OSSM-M2-13			36	S-796	OSSM-M2-368	MS	128	21	146
33	BB-13-23	OSSM-M2-13			37	S-53	OSSM-M2-2500	MS	127	20	147
34	BB-13-25	OSSM-M2-13			38	S-505	OSSM-M2-846	MS	117	19	148
35	BB-13-27	OSSM-M2-13			39	S-70	OSSM-M2-4263	MS	115	21	140
36	BB-13-19	OSSM-M2-13			40	S-964	OSSM-M2-695	MS	123	19	139
37	FM-112-12	OSSM-M2-139			41	S-218	OSSM-M2-7143	MS	120	18	132
38	FM-1358	OSSM-M2-1398			42	S-522	OSSM-M2-8307	MS	127	17	140
39	FM-1361	OSSM-M2-1401			43	S-957	OSSM-M2-9828	MS	128	16	139
40	FM-1369	OSSM-M2-1409			44	S-782	OSSM-M2-5080	MS	120	18	140
41	FM-114-22	OSSM-M2-141			45	S-151	OSSM-M2-8443	MS	123	19	139
42	FM-1372	OSSM-M2-1412			46	IS-31	OSSM-M2-11	MS	120	16	137
43	FM-1379	OSSM-M2-1419			47	S-462	OSSM-M2-7019	MS	124	18	139
44	FM-1384	OSSM-M2-1424			48	S-860	OSSM-M2-10072	MS	128	17	143
45	FM-1400	OSSM-M2-1440			49	S-865	OSSM-M2-1948	MS	129	15	146
46	FM-1407	OSSM-M2-1446			50	IS-113	OSSM-M2-284	MS	131	19	149
47	BB-122-3	OSSM-M2-146			51	S-730	OSSM-M2-558	MS	131	14	138
48	BB-122-5	OSSM-M2-146			52	S-885	OSSM-M2-9775	MS	120	13	150
49	BB-122-6	OSSM-M2-146			53	S-598	OSSM-M2-849	MS	125	15	151
50	BB-122-7	OSSM-M2-146			54	S-128	OSSM-M2-1940	MS	124	16	142
51	BB-122-8	OSSM-M2-146			55	IS-133	OSSM-M2-303	MS	128	17	142
52	FM-1479	OSSM-M2-1519			56	S-919	OSSM-M2-7125	MS	127	16	146
53	FM-1489	OSSM-M2-1529			57	S-723	OSSM-M2-3505	MS	128	19	142
54	FM-1515	OSSM-M2-1555			58	S-766	OSSM-M2-485	MS	128	18	141
55	FM-1522	OSSM-M2-1562			59	S-581	OSSM-M2-253	MS	120	19	142
56	FM-1533	OSSM-M2-1573			60	IS-231	OSSM-M2-476	MS	123	21	145
57	FM-1575	OSSM-M2-1615			61	S-538	OSSM-M2-5158	MS	121	20	146
58	FM-1580	OSSM-M2-1620			62	IS-168	OSSM-M2-361	MS	124	19	149
59	FM-1800	OSSM-M2-1841			63	S-653	OSSM-M2-3616	MS	125	18	147
60	FM-163	OSSM-M2-190			64	S-157	OSSM-M2-3705	MS	126	16	146
61	FM-1871	OSSM-M2-1912			65	S-854	OSSM-M2-190	MS	127	17	150
62	FM-1899	OSSM-M2-1940			66	S-756	OSSM-M2-768	MS	120	19	145
63	FM-1907	OSSM-M2-1948			67	S-83	OSSM-M2-9704	MS	128	16	146
64	FM-1912	OSSM-M2-1953			68	S-89	OSSM-M2-7177	MS	128	15	150
65	FM-1913	OSSM-M2-1954			69	S-459	OSSM-M2-4544	MS	128	18	149
66	FM-1922	OSSM-M2-1963			70	S-907	OSSM-M2-349	MS	128	19	145
67	FM-1931-9	OSSM-M2-1972			71	S-781	OSSM-M2-1258	MS	127	19	142
68	FM-1937	OSSM-M2-1978			72	S-655	OSSM-M2-3977	MS	120	18	143
69	FM-1945	OSSM-M2-1986			73	S-691	OSSM-M2-5080	MS	123	19	146
70	FM-174-17	OSSM-M2-201			74	S-715	OSSM-M2-3376	MS	121	13	149
71	FM-174-10	OSSM-M2-201			75	S-688	OSSM-M2-5771	MS	124	15	142
72	FM-1969	OSSM-M2-2010			76	S-403	OSSM-M2-6595	MS	122	16	144
73	FM-184	OSSM-M2-211			77	S-485	OSSM-M2-963	MS	128	19	143
74	FM-186	OSSM-M2-213			78	S-733	OSSM-M2-6384	MS	127	20	144
75	FM-191	OSSM-M2-219			79	S-629	OSSM-M2-336	MS	125	21	146
76	FM-2185-21	OSSM-M2-2226			80	IS-144	OSSM-M2-320	MS	128	18	147
77	FM-209	OSSM-M2-237			81	S-722	OSSM-M2-3245	MS	127	19	149
78	FM-210	OSSM-M2-238			82	IS-226	OSSM-M2-475	MS	117	15	142
79	FM-212	OSSM-M2-240			83	IS-304	OSSM-M2-588	MS	118	16	146
80	FM-213	OSSM-M2-241			84	S-168	OSSM-M2-7268	MS	111	13	148
81	FM-219	OSSM-M2-247			85	S-754	OSSM-M2-6394	MS	116	15	149
82	FM-2458	OSSM-M2-2500			86	S-368	OSSM-M2-3683	MS	122	19	147
83	FM-225	OSSM-M2-253			87	S-852	OSSM-M2-139	MS	120	16	148
84	FM-226	OSSM-M2-254			88	S-960	OSSM-M2-8665	MS	117	18	149
85	FM-227	OSSM-M2-255			89	S-436	OSSM-M2-7487	MS	108	16	141
86	FM-228	OSSM-M2-256			90	S-707	OSSM-M2-6392	MS	108	15	140
87	FM-229	OSSM-M2-257			91	S-67	OSSM-M2-1978	MS	109	14	133
88	FM-230	OSSM-M2-258			92	S-531	OSSM-M2-275	MS	114	13	141
89	BB-235-24	OSSM-M2-260			93	S-660	OSSM-M2-119	MS	117	16	140
90	FM-2560-2	OSSM-M2-2602			94	S-160	OSSM-M2-5289	MS	112	19	141
91	FM-233	OSSM-M2-261			95	S-758	OSSM-M2-541	MS	114	18	140
92	FM-234	OSSM-M2-262			96	IS-217	OSSM-M2-454	MS	118	19	138
93	FM-235	OSSM-M2-263			97	IS-228	OSSM-M2-475	MS	119	13	140
94	FM-237	OSSM-M2-265			98	S-155	OSSM-M2-6408	MS	123	18	144
95	FM-241	OSSM-M2-269			99	S-280	OSSM-M2-1555	MB	123	17	147
96	FM-242	OSSM-M2-270			100	IS-132	OSSM-M2-303	LS	128	16	150
97	FM-243	OSSM-M2-271			101	S-245	OSSM-M2-5590	LB	127	15	139
98	FM-245	OSSM-M2-273			102	S-913	OSSM-M2-1412	LB	124	14	151
99	FM-2696-6	OSSM-M2-2739			103	S-458	OSSM-M2-6853	LB	122	18	152
100	FM-246	OSSM-M2-274			104	S-220	OSSM-M2-3465	LB	128	19	143
101	FM-247	OSSM-M2-275			105	FM-483-15	OSSM-M2-511	MS	121	13	143
102	FM-2768	OSSM-M2-2811			106	FM-3711	OSSM-M2-3754	MS	128	15	147
103	BB-259-13	OSSM-M2-284			107	FM-8077	OSSM-M2-8113	MS	123	16	143
104	BB-259-13	OSSM-M2-284			108	FM-213	OSSM-M2-241	MS	125	18	142
105	BB-259-20	OSSM-M2-284			109	FM-245	OSSM-M2-273	MS	127	15	147
106	BB-259-14	OSSM-M2-284			110	FM-9755-12	OSSM-M2-9791	MS	128	19	150
107	BB-259-23	OSSM-M2-284			111	FM-4045	OSSM-M2-4088	MS	120	16	139
108	FM-2800	OSSM-M2-2843			112	FM-1800	OSSM-M2-1841	MS	127	18	134
109	FM-260	OSSM-M2-288			113	FM-4378	OSSM-M2-4421	MS	124	17	138
110	BB-273-17	OSSM-M2-298			114	FM-219	OSSM-M2-247	MS	128	17	142
111	BB-273-20	OSSM-M2-298			115	FM-6369	OSSM-M2-6412	MS	123	15	147
112	BB-273-7	OSSM-M2-298			116	FM-6546	OSSM-M2-6590	MS	109	17	148
113	BB-273-14	OSSM-M2-298			117	FM-6552	OSSM-M2-6596	MS	114	16	149
114	BB-273-20	OSSM-M2-298			118	FM-6813	OSSM-M2-6857	MS	117	15	141
115	FM-272	OSSM-M2-300			119	FM-9880	OSSM-M2-9916	MS	112	18	140
116	BB-278-13	OSSM-M2-303			120	FM-2306	OSSM-M2-2686	MS	114	19	133
117	BB-278-9	OSSM-M2-303			High grain number
118	BB-278-14	OSSM-M2-303			1	S-637	OSSM-M2-5994	MS	125	14	138
119	BB-278-21	OSSM-M2-303			2	S-216	OSSM-M2-6272	MB	121	15	142
120	BB-278-2	OSSM-M2-303			3	S-698	OSSM-M2-6398	MS	119	18	132
121	BB-278-3	OSSM-M2-303			Phenotypic acceptibility
122	BB-295-15	OSSM-M2-320			1	S-434	OSSM-M2-6841	MS	120	12	139
123	BB-295-8	OSSM-M2-320			2	S-656	OSSM-M2-6407	MB	125	13	138
124	BB-295-1	OSSM-M2-320			3	SP-40	OSSM-M2-5812	MB	129	14	131
125	BB-295-15	OSSM-M2-320			4	SP-286	OSSM-M2-1950	LS	128	15	139
126	BB-295-24	OSSM-M2-320			5	S-840	OSSM-M2-607	MS	124	14	138
127	FM-3203	OSSM-M2-3245			6	IS-281	OSSM-M2-556	MS	127	13	139
128	FM-300	OSSM-M2-328			7	S-580	OSSM-M2-1571	MS	128	14	138
129	FM-302	OSSM-M2-330			8	S-84	OSSM-M2-3535	MS	124	12	136
130	FM-3272	OSSM-M2-3315
131	FM-3283	OSSM-M2-3326
132	FM-306-6	OSSM-M2-334
133	FM-3302	OSSM-M2-3345
134	FM-308	OSSM-M2-336
135	FM-3333	OSSM-M2-3376
136	FM-3335	OSSM-M2-3378
137	BB-313-18	OSSM-M2-338
138	BB-313-5	OSSM-M2-338
139	BB-313-3	OSSM-M2-338
140	BB-313-17	OSSM-M2-338
141	FM-311	OSSM-M2-339
142	BB-316-15	OSSM-M2-341
143	BB-316-5	OSSM-M2-341
144	FM-3419	OSSM-M2-3462
145	FM-3422	OSSM-M2-3465
146	FM-319	OSSM-M2-347
147	FM-3440	OSSM-M2-3483
148	FM-3440	OSSM-M2-3483
149	FM-321	OSSM-M2-349
150	FM-3458	OSSM-M2-3501
151	FM-3462	OSSM-M2-3505
152	FM-325	OSSM-M2-353
153	FM-3492	OSSM-M2-3535
154	FM-328	OSSM-M2-356
155	FM-3526	OSSM-M2-3569
156	FM-3550	OSSM-M2-3593
157	BB-335-21	OSSM-M2-360
158	BB-335-9	OSSM-M2-360
159	BB-335-18	OSSM-M2-360
160	BB-335-3	OSSM-M2-360
161	BB-336-7	OSSM-M2-361
162	BB-336-12	OSSM-M2-361
163	BB-336-21	OSSM-M2-361
164	BB-336-16	OSSM-M2-361
165	BB-336-19	OSSM-M2-361
166	FM-3573	OSSM-M2-3616
167	FM-3575	OSSM-M2-3618
168	BB-337-3	OSSM-M2-362
169	BB-337-19	OSSM-M2-362
170	BB-337-12	OSSM-M2-362
171	BB-337-2	OSSM-M2-362
172	BB-339-4	OSSM-M2-364
173	BB-339-3	OSSM-M2-364
174	BB-339-11	OSSM-M2-364
175	BB-339-12	OSSM-M2-364
176	BB-339-24	OSSM-M2-364
177	FM-340	OSSM-M2-368
178	FM-3640	OSSM-M2-3683
179	FM-3643	OSSM-M2-3686
180	FM-3643	OSSM-M2-3686
181	FM-341	OSSM-M2-369
182	FM-3647	OSSM-M2-3690
183	FM-3662	OSSM-M2-3705
184	FM-3684-10	OSSM-M2-3727
185	FM-3684-10	OSSM-M2-3727
186	FM-3710	OSSM-M2-3753
187	FM-3711	OSSM-M2-3754
188	FM-3715-5	OSSM-M2-3758
189	FM-3728	OSSM-M2-3771
190	FM-3730	OSSM-M2-3773
191	FM-3746	OSSM-M2-3789
192	FM-351-9	OSSM-M2-379
193	FM-3775	OSSM-M2-3818
194	FM-3786	OSSM-M2-3829
195	FM-359	OSSM-M2-386
196	FM-3880	OSSM-M2-3923
197	FM-3883	OSSM-M2-3926
198	FM-3911	OSSM-M2-3954
199	FM-3934	OSSM-M2-3977
200	FM-3960	OSSM-M2-4003
201	FM-4011	OSSM-M2-4053
202	FM-4045	OSSM-M2-4088
203	FM-384	OSSM-M2-411
204	FM-4070-8	OSSM-M2-4113
205	BB-387-10	OSSM-M2-412
206	BB-387-12	OSSM-M2-412
207	BB-387-11	OSSM-M2-412
208	BB-387-9	OSSM-M2-412
209	BB-387-2	OSSM-M2-412
210	FM-387	OSSM-M2-415
211	BB-397-5	OSSM-M2-422
212	FM-4207	OSSM-M2-4250
213	FM-4220	OSSM-M2-4263
214	FM-4224	OSSM-M2-4267
215	FM-400	OSSM-M2-427
216	FM-4231	OSSM-M2-4274
217	FM-4238	OSSM-M2-4281
218	FM-4243	OSSM-M2-4286
219	FM-4253	OSSM-M2-4296
220	FM-4254	OSSM-M2-4297
221	FM-4260	OSSM-M2-4303
222	FM-406	OSSM-M2-434
223	FM-4297	OSSM-M2-4340
224	FM-4298	OSSM-M2-4341
225	FM-4305	OSSM-M2-4348
226	FM-4309	OSSM-M2-4352
227	FM-4317	OSSM-M2-4360
228	FM-4318-6	OSSM-M2-4361
229	FM-4318-3	OSSM-M2-4361
230	FM-4328	OSSM-M2-4370
231	FM-4336	OSSM-M2-4379
232	FM-4341	OSSM-M2-4384
233	FM-4354-8	OSSM-M2-4397
234	FM-4354-3	OSSM-M2-4397
235	FM-4355-11	OSSM-M2-4398
236	FM-4359	OSSM-M2-4402
237	FM-4369	OSSM-M2-4412
238	FM-414-8	OSSM-M2-442
239	FM-4378	OSSM-M2-4421
240	FM-4380	OSSM-M2-4423
241	FM-4387	OSSM-M2-4430
242	FM-4390	OSSM-M2-4433
243	FM-4414	OSSM-M2-4457
244	FM-4436-10	OSSM-M2-4479
245	FM-4436-4	OSSM-M2-4479
246	FM-4440	OSSM-M2-4483
247	FM-4496	OSSM-M2-4539
248	BB-429-18	OSSM-M2-454
249	BB-429-17	OSSM-M2-454
250	BB-429-20	OSSM-M2-454
251	BB-429-14	OSSM-M2-454
252	BB-429-15	OSSM-M2-454
253	BB-429-12	OSSM-M2-454
254	FM-4501	OSSM-M2-4544
255	FM-4504	OSSM-M2-4547
256	FM-4509	OSSM-M2-4552
257	FM-4514	OSSM-M2-4556
258	FM-428	OSSM-M2-456
259	FM-4531	OSSM-M2-4574
260	FM-4538	OSSM-M2-4581
261	FM-4571	OSSM-M2-4614
262	FM-4654-10	OSSM-M2-4697
263	FM-4658	OSSM-M2-4700
264	FM-4660	OSSM-M2-4703
265	FM-4702	OSSM-M2-4744
266	BB-450-11	OSSM-M2-475
267	BB-450-14	OSSM-M2-475
268	BB-450-8	OSSM-M2-475
269	BB-450-12	OSSM-M2-475
270	BB-450-13	OSSM-M2-475
271	BB-451-18	OSSM-M2-476
272	BB-451-2	OSSM-M2-476
273	BB-451-8	OSSM-M2-476
274	BB-451-13	OSSM-M2-476
275	BB-451-14	OSSM-M2-476
276	FM-4737	OSSM-M2-4780
277	FM-4738	OSSM-M2-4781
278	BB-454-6	OSSM-M2-479
279	BB-454-7	OSSM-M2-479
280	BB-454-8	OSSM-M2-479
281	BB-454-19	OSSM-M2-479
282	FM-4749	OSSM-M2-4792
283	FM-454	OSSM-M2-482
284	FM-457	OSSM-M2-485
285	FM-4836	OSSM-M2-4879
286	FM-463	OSSM-M2-491
287	FM-4912	OSSM-M2-4955
288	FM-4934	OSSM-M2-4977
289	FM-4935	OSSM-M2-4978
290	FM-4936	OSSM-M2-4979
291	FM-478	OSSM-M2-506
292	FM-479	OSSM-M2-507
293	FM-5037-15	OSSM-M2-5080
294	FM-5037-6	OSSM-M2-5080
295	FM-482	OSSM-M2-510
296	FM-483-16	OSSM-M2-511
297	FM-483-2	OSSM-M2-511
298	FM-5075-5	OSSM-M2-5118
299	FM-5100-10	OSSM-M2-5143
300	FM-5101-4	OSSM-M2-5144
301	FM-5101-10	OSSM-M2-5144
302	FM-5116	OSSM-M2-5158
303	FM-5116-14	OSSM-M2-5159
304	FM-5117-19	OSSM-M2-5160
305	FM-5173-10	OSSM-M2-5216
306	FM-5173-14	OSSM-M2-5216
307	FM-5173-3	OSSM-M2-5216
308	FM-5174-17	OSSM-M2-5217
309	FM-5233	OSSM-M2-5276
310	FM-5235	OSSM-M2-5278
311	FM-5246	OSSM-M2-5289
312	FM-5274-4	OSSM-M2-5317
313	FM-5274-8	OSSM-M2-5317
314	FM-505	OSSM-M2-533
315	FM-508	OSSM-M2-536
316	FM-5360	OSSM-M2-5403
317	FM-513	OSSM-M2-541
318	FM-514	OSSM-M2-542
319	FM-5383	OSSM-M2-5426
320	FM-523	OSSM-M2-550
321	FM-5523	OSSM-M2-5566
322	FM-531	OSSM-M2-558
323	FM-5547	OSSM-M2-5590
324	FM-5579	OSSM-M2-5622
325	FM-5624	OSSM-M2-5667
326	FM-5634-17	OSSM-M2-5677
327	FM-541	OSSM-M2-569
328	FM-5718	OSSM-M2-5761
329	FM-5726	OSSM-M2-5769
330	FM-5728	OSSM-M2-5771
331	FM-5745	OSSM-M2-5788
332	FM-5754	OSSM-M2-5797
333	FM-5767	OSSM-M2-5810
334	FM-5784	OSSM-M2-5827
335	BB-563-15	OSSM-M2-588
336	BB-563-13	OSSM-M2-588
337	BB-563-7	OSSM-M2-588
338	BB-563-6	OSSM-M2-588
339	BB-563-8	OSSM-M2-588
340	FM-5904-17	OSSM-M2-5947
341	FM-5911-8	OSSM-M2-5954
342	FM-572	OSSM-M2-600
343	FM-5977	OSSM-M2-6020
344	FM-6057	OSSM-M2-6100
345	FM-595	OSSM-M2-623
346	FM-6195	OSSM-M2-6238
347	FM-6201	OSSM-M2-6244
348	FM-604	OSSM-M2-632
349	FM-6318	OSSM-M2-6361
350	FM-6325	OSSM-M2-6368
351	FM-6327	OSSM-M2-6370
352	FM-6338	OSSM-M2-6381
353	FM-6341	OSSM-M2-6384
354	FM-6347	OSSM-M2-6390
355	FM-6348	OSSM-M2-6391
356	FM-6349	OSSM-M2-6392
357	FM-6350	OSSM-M2-6393
358	FM-6351	OSSM-M2-6394
359	FM-6352	OSSM-M2-6395
360	FM-6365	OSSM-M2-6408
361	FM-6367	OSSM-M2-6410
362	FM-6369	OSSM-M2-6412
363	FM-6370	OSSM-M2-6413
364	FM-6372	OSSM-M2-6415
365	FM-6376	OSSM-M2-6419
366	FM-6377	OSSM-M2-6420
367	FM-6378	OSSM-M2-6421
368	FM-6385	OSSM-M2-6428
369	FM-6426	OSSM-M2-6469
370	FM-6479	OSSM-M2-6523
371	FM-630	OSSM-M2-658
372	FM-6546	OSSM-M2-6590
373	FM-6551	OSSM-M2-6595
374	FM-6552	OSSM-M2-6596
375	FM-633	OSSM-M2-661
376	FM-6694-9	OSSM-M2-6738
377	FM-649	OSSM-M2-678
378	FM-6743	OSSM-M2-6787
379	FM-6792	OSSM-M2-6836
380	FM-6793	OSSM-M2-6837
381	FM-6798	OSSM-M2-6842
382	FM-6799	OSSM-M2-6843
383	FM-6801	OSSM-M2-6845
384	FM-6809	OSSM-M2-6853
385	FM-6810	OSSM-M2-6854
386	FM-6813	OSSM-M2-6857
387	FM-6819	OSSM-M2-6863
388	FM-659	OSSM-M2-688
389	FM-661	OSSM-M2-690
390	FM-6856	OSSM-M2-6900
391	FM-662	OSSM-M2-691
392	FM-665-10	OSSM-M2-694
393	FM-665-6	OSSM-M2-694
394	FM-666	OSSM-M2-695
395	FM-6960	OSSM-M2-6995
396	FM-6983	OSSM-M2-7019
397	FM-679	OSSM-M2-708
398	FM-7089	OSSM-M2-7125
399	FM-7107	OSSM-M2-7143
400	FM-7141	OSSM-M2-7177
401	FM-694	OSSM-M2-723
402	FM-7218	OSSM-M2-7254
403	FM-7222	OSSM-M2-7258
404	FM-7232	OSSM-M2-7268
405	FM-7235	OSSM-M2-7271
406	FM-7266	OSSM-M2-7302
407	FM-7280	OSSM-M2-7316
408	FM-7292-19	OSSM-M2-7328
409	FM-7292-7	OSSM-M2-7328
410	FM-7306	OSSM-M2-7342
411	FM-7320-6	OSSM-M2-7356
412	FM-7330	OSSM-M2-7366
413	FM-7334	OSSM-M2-7370
414	FM-7338	OSSM-M2-7374
415	FM-7451	OSSM-M2-7487
416	FM-739	OSSM-M2-768
417	FM-744	OSSM-M2-773
418	FM-745	OSSM-M2-774
419	FM-7715-4	OSSM-M2-7751
420	FM-7715-8	OSSM-M2-7751
421	FM-7926	OSSM-M2-7962
422	FM-770	OSSM-M2-799
423	FM-7988	OSSM-M2-8024
424	FM-7992	OSSM-M2-8028
425	FM-775	OSSM-M2-804
426	FM-8077	OSSM-M2-8113
427	FM-8116	OSSM-M2-8152
428	FM-787	OSSM-M2-816
429	FM-789	OSSM-M2-818
430	FM-792	OSSM-M2-821
431	FM-793	OSSM-M2-822
432	FM-8211	OSSM-M2-8247
433	FM-8252	OSSM-M2-8288
434	FM-8271-9	OSSM-M2-8307
435	FM-8271-4	OSSM-M2-8307
436	FM-8313	OSSM-M2-8349
437	FM-8350	OSSM-M2-8386
438	FM-815	OSSM-M2-844
439	FM-8408	OSSM-M2-8443
440	FM-816	OSSM-M2-845
441	FM-817	OSSM-M2-846
442	FM-8438	OSSM-M2-8473
443	FM-820	OSSM-M2-849
444	FM-825	OSSM-M2-854
445	FM-62	OSSM-M2-86
446	FM-8629	OSSM-M2-8665
447	FM-63	OSSM-M2-87
448	FM-8712	OSSM-M2-8748
449	FM-8715	OSSM-M2-8751
450	FM-8723	OSSM-M2-8759
451	FM-8731	OSSM-M2-8767
452	FM-8746	OSSM-M2-8782
453	FM-851	OSSM-M2-880
454	FM-8900	OSSM-M2-8936
455	FM-8975	OSSM-M2-9011
456	FM-9047	OSSM-M2-9083
457	FM-912	OSSM-M2-943
458	FM-9514	OSSM-M2-9550
459	FM-931	OSSM-M2-963
460	FM-9663	OSSM-M2-9699
461	FM-9667	OSSM-M2-9703
462	FM-9668	OSSM-M2-9704
463	FM-941	OSSM-M2-975
464	FM-9739-7	OSSM-M2-9775
465	FM-9739-3	OSSM-M2-9775
466	FM-945	OSSM-M2-979
467	FM-9755-13	OSSM-M2-9791
468	FM-9755-9	OSSM-M2-9791
469	FM-9756	OSSM-M2-9792
470	FM-946	OSSM-M2-980
471	FM-947	OSSM-M2-981
472	FM-9793	OSSM-M2-9828
473	FM-950	OSSM-M2-983
474	FM-9872	OSSM-M2-9908
475	FM-9875	OSSM-M2-9911
476	FM-9877	OSSM-M2-9912
477	FM-9878	OSSM-M2-9914
478	FM-9880	OSSM-M2-9916
479	FM-957	OSSM-M2-992
480	FM-9884	OSSM-M2-9920
481	FM-9893	OSSM-M2-9929
482	FM-9899	OSSM-M2-9935
483	FM-9900	OSSM-M2-9936
484	FM-2306	OSSM-M2-2686
High grain number
1	FM-5951-15	OSSM-M2-5994
2	FM-6229	OSSM-M2-6272
3	FM-6355	OSSM-M2-6398
4	FM-8123-2	OSSM-M2-8159
5	FM-1931-15	OSSM-M2-1972
6	FM-8123-12	OSSM-M2-8159
7	FM-3073	OSSM-M2-3116
8	FM-8123-5	OSSM-M2-8159
9	FM-5951-6	OSSM-M2-5994
10	FM-449	OSSM-M2-477
11	FM-453	OSSM-M2-481
12	FM-8854	OSSM-M2-8890
13	FM-8870-1	OSSM-M2-8906
14	FM-3123	OSSM-M2-3166
15	SB-524-7	OSSM-M2-549
Phenotypic acceptibility
1	FM-6797	OSSM-M2-6841
2	FM-6364	OSSM-M2-6407
3	FM-1531	OSSM-M2-1571
4	FM-3492	OSSM-M2-3535
5	FM-579-15	OSSM-M2-607
6	BB-531-2	OSSM-M2-556
7	FM-5769	OSSM-M2-5812
8	FM-1909	OSSM-M2-1950
9	FM-284	OSSM-M2-312
10	BB-6-18	OSSM-M2-6
11	BB-11-22	OSSM-M2-11
12	BB-340-15	OSSM-M2-365
13	BB-48-9	OSSM-M2-68
14	FM-5951-6	OSSM-M2-5994
15	BB-338-23	OSSM-M2-363
16	SB-412-10	OSSM-M2-437
17	BB-257-13	OSSM-M2-282
18	BB-314-18	OSSM-M2-339
19	FM-4757-6	OSSM-M2-4800
20	BB-314-24	OSSM-M2-339
