# Supplementary material for: Mutation resource of Samba Mahsuri revealed the presence of high extent of variations among key traits for rice improvement
Source: PLoS One. 2021 Oct 20;16(10):e0258816. doi: 10.1371/journal.pone.0258816 (PMC8528289; doi:10.1371/journal.pone.0258816)
Supplement: S7 Table — (XLSX) [file pone.0258816.s007.xlsx]

## Sheet: S7 Table
S7 Table. List of mutants that exhibit variations in grain types from M2 to M5 generations
M2 Selected lines					M3 Selected lines									M4 Selected lines									M5 Selected lines
Grain types					Grain types									Grain types									Grain types
S.No.	Entry No.	OSSM code			S.No.	Entry No.	OSSM code	Grain type	Plant height (cm)	No. of tillers	Duration (days)			S.No.	Entry No.	OSSM code	Grain type	Plant height (cm)	No. of tillers	Duration (days)			S.No.	Entry No.	OSSM code	OSSM code	Grain type	Plant height (cm)	No. of tillers	Duration (days)
Long slender without awns					Long slender without awns									Long slender without awns									Long slender with out awns
1	SB-1100-7	OSSM-M2-1133			1	IS-340	OSSM-M2-637	LS	128	18	135			1	SP-291	OSSM-M2-637	LS	125	11	116			1	TI-43	TI-43	OSSM-M2-5944	LS	126	12	131
2	FM-1846-8	OSSM-M2-1887			2	S-82	OSSM-M2-5944	LS	127	10	149			2	SP-292	OSSM-M2-5944	LS	129	12	116			2	TI-11	TI-11	OSSM-M2-6420	LS	124	11	128
3	FM-1909	OSSM-M2-1950			3	S-48	OSSM-M2-7296	LS	117	13	147			3	SP-266	OSSM-M2-7296	LS	124	9	117			3	TI-51	TI-51	OSSM-M2-3690	LS	121	12	147
4	FM-2144	OSSM-M2-2185			4	IS-342	OSSM-M2-674	LS	119	14	147			4	SP-280	OSSM-M2-674	LS	125	10	119			4	TI-139	TI-139	OSSM-M2-7137	LS	120	11	145
5	FM-204-8	OSSM-M2-232			5	S-814	OSSM-M2-6420	LS	123	12	127			5	SP-282	OSSM-M2-6420	LS	128	10	124			5	TI-140	TI-140	OSSM-M2-232	LS	124	10	155
6	FM-204-12	OSSM-M2-232			6	S-707	OSSM-M2-6392	LS	127	14	148			6	SP-290	OSSM-M2-6392	LS	124	11	135			6	TI-40	TI-40	OSSM-M2-6392	LS	121	11	126
7	FM-2339-8	OSSM-M2-2381			7	S-713	OSSM-M2-3690	LS	128	10	147			7	SP-117	OSSM-M2-3690	LS	123	12	133			7	TI-59	TI-59	OSSM-M2-600	LS	119	9	147
8	FM-2800	OSSM-M2-2843			8	S-1000	OSSM-M2-7137	LS	130	11	138			8	SP-273	OSSM-M2-7137	LS	121	11	135			Long slender with awns
9	FM-2801-2	OSSM-M2-2844			9	S-570	OSSM-M2-232	LS	130	12	141			9	SP-275	OSSM-M2-232	LS	119	12	145			1	TI-52	TI-52	OSSM-M2-10123	LS	115	11	140
10	FM-3647	OSSM-M2-3690			10	S-859	OSSM-M2-4699	LS	119	13	159			10	SP-267	OSSM-M2-4699	LS	115	13	113			2	TI-138	TI-138	OSSM-M2-432	LB	114	11	146
11	FM-3672	OSSM-M2-3715			11	S-159	OSSM-M2-2843	MS	124	11	137			11	SP-25	OSSM-M2-2843	LS	116	12	124			3	TI-13	TI-13	OSSM-M2-411	LS	112	12	133
12	FM-404-9	OSSM-M2-432			12	S-657	OSSM-M2-8796	LS	126	20	140			12	SP-264	OSSM-M2-8796	LS	114	12	132			Long bold with awns
13	FM-404-5	OSSM-M2-432			13	S-740	OSSM-M2-1887	SS	127	14	134			13	SP-263	OSSM-M2-1887	LS	113	11	133			1	FM-1614-8	OSSM-M2-1654	OSSM-M2-1654	LB	13	12	138
14	FM-414-1	OSSM-M2-442			14	S-574	OSSM-M2-600	LS	126	11	147			14	SP-379	OSSM-M2-600	LS	115	10	145			Long bold without awns
15	FM-4401	OSSM-M2-4444			15	S-712	OSSM-M2-1950	LS	127	12	145			15	SP-286	OSSM-M2-1950	LS	119	11	146			1	FM-3070	OSSM-M2-3113	OSSM-M2-3113	LB	128	12	135
16	FM-4656	OSSM-M2-4699			16	S-935	OSSM-M2-442	LS	127	12	124			16	SP-101	OSSM-M2-442	LS	125	12	133			2	FM-4019-9	OSSM-M2-4062	OSSM-M2-4062	LB	129	11	139
17	FM-5634-12	OSSM-M2-5677			17	IS-349	OSSM-M2-1133	LS	119	13	138			17	SP-274	OSSM-M2-1133	LS	124	11	134			3	FM-578-9	OSSM-M2-607	OSSM-M2-607	LB	124	12	138
18	FM-5725	OSSM-M2-5768			18	S-940	OSSM-M2-232	LS	122	10	144			18	SP-265	OSSM-M2-232	LS	126	12	140			4	FM-73-8	OSSM-M2-97	OSSM-M2-97	LB	121	10	135
19	FM-5901	OSSM-M2-5944			Long slender with awns	Entry No.								Long slender with awns									5	FM-940	OSSM-M2-974	OSSM-M2-974	LB	124	11	140
20	FM-5911-2	OSSM-M2-5954			1	S-847	OSSM-M2-10123	LS	118	12	127			1	SP-118	OSSM-M2-10123	LS	128	11	133			6	FM-2485-10	OSSM-M2-2527	OSSM-M2-2527	LB	126	10	136
21	FM-572	OSSM-M2-600			2	S-74	OSSM-M2-2185	LS	128	12	134			2	SP-296	OSSM-M2-2185	LS	129	12	135			7	FM-4019-4	OSSM-M2-4062	OSSM-M2-4062	LB	129	10	141
22	FM-6326	OSSM-M2-6369			3	S-893	OSSM-M2-334	MS	112	11	133			3	SP-299	OSSM-M2-334	LS	124	13	117			8	FM-7318	OSSM-M2-7354	OSSM-M2-7354	LB	124	11	139
23	SB-612-22	OSSM-M2-637			4	S-549	OSSM-M2-334	LS	114	10	119			4	SP-253	OSSM-M2-334	LS	125	14	134			9	FM-578-2	OSSM-M2-606	OSSM-M2-606	LB	121	12	138
24	FM-6349	OSSM-M2-6392			5	S-897	OSSM-M2-334	LS	128	11	132			5	SP-281	OSSM-M2-334	LS	128	13	147			10	FM-582-19	OSSM-M2-607	OSSM-M2-607	LB	120	11	145
25	FM-6377	OSSM-M2-6420			6	S-77	OSSM-M2-3715	LS	124	12	145			6	SP-397	OSSM-M2-3715	LS	124	12	110			Medium slender with awns
26	SB-649-23	OSSM-M2-674			7	S-784	OSSM-M2-379	LS	126	10	120			7	SP-301	OSSM-M2-379	LS	128	11	136			1	FM-6286-11	OSSM-M2-6329	OSSM-M2-6329	MS	116	12	142
27	FM-6818	OSSM-M2-6862			8	S-915	OSSM-M2-411	LS	127	9	132			8	SP-297	OSSM-M2-411	LS	126	14	129			Medium bold with awns
28	FM-7101	OSSM-M2-7137			9	S-900	OSSM-M2-432	LS	125	11	125			9	SP-268	OSSM-M2-432	LS	124	12	136			1	FM-4065	OSSM-M2-4108	OSSM-M2-4108	*	*	*	*
29	FM-7237	OSSM-M2-7273			10	S-312	OSSM-M2-442	LS	124	12	132			10	SP-269	OSSM-M2-442	LS	129	13	145			Medium bold without awns
30	FM-7260-19	OSSM-M2-7296			11	S-971	OSSM-M2-6483	LS	121	11	142			Long bold with awns									1	FM-15	OSSM-M2-19	OSSM-M2-19	*	*	*	*
31	FM-8760	OSSM-M2-8796			Long bold with awns	Entry No.								1	FM-1614-8	OSSM-M2-1654	LB	127	13	148			2	FM-3815	OSSM-M2-3483	OSSM-M2-3483	*	*	*	*
32	FM-914	OSSM-M2-945			1	FM-1614-8	OSSM-M2-1654	LB	121	11	149			Long bold without awns	Entry No.								3	FM-3714-5	OSSM-M2-3757	OSSM-M2-3757	*	*	*	*
Long slender with awns					2	FM-1614-4	OSSM-M2-1654	LB	128	8	150			1	FM-3070	OSSM-M2-3113	LB	121	12	131			4	FM-3980-9	OSSM-M2-4023	OSSM-M2-4023	*	*	*	*
1	FM-383	OSSM-M2-411			Long bold without awns	Entry No.								2	FM-4019-9	OSSM-M2-4062	LB	116	11	128			5	FM-4546	OSSM-M2-4589	OSSM-M2-4589	*	*	*	*
2	FM-351-8	OSSM-M2-379			1	FM-3070	OSSM-M2-3113	LB	122	11	143			3	FM-578-9	OSSM-M2-607	LB	119	12	138			6	FM-6364	OSSM-M2-6407	OSSM-M2-6407	*	*	*	*
3	FM-306-16	OSSM-M2-334			2	FM-4019-9	OSSM-M2-4062	LB	108	10	141			4	FM-73-8	OSSM-M2-97	LB	126	10	135			7	FM-7064	OSSM-M2-7100	OSSM-M2-7100	*	*	*	*
4	FM-306-9	OSSM-M2-334			3	FM-578-9	OSSM-M2-607	LB	113	12	144			5	FM-940	OSSM-M2-974	LB	128	11	140			8	FM-7175-12	OSSM-M2-7225	OSSM-M2-7225	*	*	*	*
5	FM-306-5	OSSM-M2-334			4	FM-73-8	OSSM-M2-97	LB	116	12	149			6	FM-6381	OSSM-M2-6424	LB	107	10	139			9	FM-7321-5	OSSM-M2-7354	OSSM-M2-7354	*	*	*	*
6	FM-306-2	OSSM-M2-334			5	FM-940	OSSM-M2-974	LB	111	12	146			7	FM-762-2	OSSM-M2-787	LB	112	11	149			10	FM-8149	OSSM-M2-8185	OSSM-M2-8185	MB	120	12	131
7	FM-4654-2	OSSM-M2-4697			6	FM-6381	OSSM-M2-6424	LB	113	11	147			8	FM-762-3	OSSM-M2-787	LB	115	8	150			11	FM-8162	OSSM-M2-8198	OSSM-M2-8198	MB	124	11	139
8	FM-351-6	OSSM-M2-379			7	FM-5565	OSSM-M2-5608	LB	117	10	140			9	FM-251	OSSM-M2-282	LB	121	12	141			12	FM-952	OSSM-M2-975	OSSM-M2-975	MB	123	10	138
9	FM-6440	OSSM-M2-6483			8	FM-762-2	OSSM-M2-787	LB	127	11	142			10	FM-2485-10	OSSM-M2-2527	LB	112	11	141			13	FM-9794	OSSM-M2-9830	OSSM-M2-9830	MB	121	11	139
10	FM-414-5	OSSM-M2-442			9	FM-762-3	OSSM-M2-787	LB	111	12	135			11	FM-4019-4	OSSM-M2-4062	LB	126	10	141			14	FM-3463-4	OSSM-M2-3693	OSSM-M2-3693	MB	120	13	138
11	FM-10087	OSSM-M2-10123			10	FM-251	OSSM-M2-282	LB	113	11	136			12	FM-7318	OSSM-M2-7354	LB	110	11	139			15	FM-3539-3	OSSM-M2-3954	OSSM-M2-3954	MB	122	11	146
Long bold with awns					11	FM-2485-10	OSSM-M2-2527	LB	117	10	137			13	FM-578-2	OSSM-M2-606	LB	110	12	138			Short bold
1	FM-1614-8	OSSM-M2-1654			12	FM-4019-4	OSSM-M2-4062	LB	120	12	135			14	FM-582-19	OSSM-M2-607	LB	112	11	145			1	FM-416-8	OSSM-M2-444	OSSM-M2-444	*	*	*	*
2	FM-1614-4	OSSM-M2-1654			13	FM-7318	OSSM-M2-7354	LB	122	11	135			Medium slender with awns	Entry No.								2	FM-1053	OSSM-M2-1113	OSSM-M2-1113	*	*	*	*
Long bold without awns					14	FM-578-2	OSSM-M2-606	LB	127	10	137			1	FM-6286-11	OSSM-M2-6329	MS	116	12	142			Short slender
1	FM-6360	OSSM-M2-6403			15	FM-644-10	OSSM-M2-669	LB	128	9	138			2	FM-2021-2	OSSM-M2-2071	MS	111	11	135			1	TI-60	TI-46	OSSM-M2-6394	SS	125	11	135
2	FM-599-14	OSSM-M2-627			16	FM-582-19	OSSM-M2-607	LB	129	10	139			3	FM-6279-4	OSSM-M2-6329	MS	121	10	136			2	TI-25	TI-60	OSSM-M2-925	SS	123	11	130
3	FM-2137	OSSM-M2-2178			Medium slender with awns	Entry No.								Medium bold with awns	Entry No.				11	145			Note: * Indicates the values are similar like M4.
4	FM-3070	OSSM-M2-3113			1	FM-6286-11	OSSM-M2-6329	MS	117	11	145			1	FM-4065	OSSM-M2-4108	MB	128	12	130
5	FM-4019-9	OSSM-M2-4062			2	FM-2021-2	OSSM-M2-2071	MS	118	12	146			Medium bold without awns	Entry No.
6	FM-578-9	OSSM-M2-607			3	FM-24-3	OSSM-M2-76	MS	111	10	138			1	FM-15	OSSM-M2-19	MB	119	12	147
7	FM-73-8	OSSM-M2-97			4	FM-6279-4	OSSM-M2-6329	MS	116	9	137			2	FM-3815	OSSM-M2-3483	MB	124	11	136
8	FM-940	OSSM-M2-974			Medium bold with awns	Entry No.								3	FM-3714-5	OSSM-M2-3757	MB	125	12	148
9	FM-2453	OSSM-M2-2495			1	FM-4065	OSSM-M2-4108	MB	125	11	141			4	FM-3980-9	OSSM-M2-4023	MB	127	12	149
10	FM-6381	OSSM-M2-6424			2	FM-6927	OSSM-M2-6963	MB	127	11	144			5	FM-4546	OSSM-M2-4589	MB	120	12	147
11	FM-599-19	OSSM-M2-627			Medium bold without awns	Entry No.								6	FM-4923	OSSM-M2-4966	MB	122	12	149
12	FM-193-18	OSSM-M2-221			1	FM-15	OSSM-M2-19	MB	120	10	147			7	FM-6330	OSSM-M2-6373	MB	127	10	140
13	FM-5565	OSSM-M2-5608			2	FM-6323-4	OSSM-M2-6408	MB	117	12	140			8	FM-6333	OSSM-M2-6376	MB	119	11	141
14	FM-762-2	OSSM-M2-787			3	FM-3815	OSSM-M2-3483	MB	108	10	142			9	FM-6323-4	OSSM-M2-6408	MB	112	10	140
15	FM-762-3	OSSM-M2-787			4	FM-3714-5	OSSM-M2-3757	MB	113	11	141			10	FM-6363	OSSM-M2-6406	MB	116	9	140
16	FM-6753	OSSM-M2-6797			5	FM-3980-9	OSSM-M2-4023	MB	116	12	142			11	FM-6364	OSSM-M2-6407	MB	126	12	144
17	FM-6841	OSSM-M2-6885			6	FM-4546	OSSM-M2-4589	MB	111	10	144			12	FM-7064	OSSM-M2-7100	MB	116	12	140
18	FM-251	OSSM-M2-282			7	FM-4923	OSSM-M2-4966	MB	113	9	145			13	FM-7175-12	OSSM-M2-7225	MB	121	11	144
19	FM-2485-10	OSSM-M2-2527			8	FM-6330	OSSM-M2-6373	MB	117	11	147			14	FM-7321-5	OSSM-M2-7354	MB	116	10	148
20	FM-6214	OSSM-M2-6257			9	FM-6333	OSSM-M2-6376	MB	127	10	140			15	FM-8149	OSSM-M2-8185	MB	117	11	134
21	FM-4019-4	OSSM-M2-4062			10	FM-6340	OSSM-M2-6383	MB	111	12	144			16	FM-8162	OSSM-M2-8198	MB	118	12	131
22	FM-7318	OSSM-M2-7354			11	FM-6363	OSSM-M2-6406	MB	113	13	145			17	FM-952	OSSM-M2-975	MB	107	11	139
23	FM-578-2	OSSM-M2-606			12	FM-6364	OSSM-M2-6407	MB	117	11	143			18	FM-9794	OSSM-M2-9830	MB	112	10	138
24	FM-644-10	OSSM-M2-669			13	FM-6778	OSSM-M2-6963	MB	120	12	145			19	FM-3463-4	OSSM-M2-3693	MB	120	11	139
25	FM-1100-6	OSSM-M2-1133			14	FM-7064	OSSM-M2-7100	MB	118	11	146			20	FM-3539-3	OSSM-M2-3954	MB	148	13	138
26	FM-582-19	OSSM-M2-607			15	FM-7175-12	OSSM-M2-7225	MB	124	12	132			Short bold	Entry No.
27	FM-2083	OSSM-M2-2124			16	FM-7321-5	OSSM-M2-7354	MB	120	14	139			1	FM-416-8	OSSM-M2-444	SB	116	11	147
Medium slender with awns					17	FM-8149	OSSM-M2-8185	MB	125	15	138			2	FM-1053	OSSM-M2-1113	SB	119	12	139
1	FM-6286-11	OSSM-M2-6329			18	FM-8162	OSSM-M2-8198	MB	126	14	131			3	FM-894-8	OSSM-M2-925	SB	122	14	138
2	FM-2021-2	OSSM-M2-2071			19	FM-952	OSSM-M2-975	MB	128	12	139			4	FM-5251	OSSM-M2-5397	SB	124	15	147
3	FM-24-3	OSSM-M2-76			20	FM-9794	OSSM-M2-9830	MB	121	11	138			Short slender	Entry No.
4	FM-6279-4	OSSM-M2-6329			21	FM-3463-4	OSSM-M2-3693	MB	123	12	139			1	FM-893	OSSM-M2-925	SS	126	10	147
Medium bold with awns					22	FM-3539-3	OSSM-M2-3954	MB	145	12	134			2	FM-6146-3	OSSM-M2-6394	SS	118	9	140
1	FM-4065	OSSM-M2-4108			Short bold	Entry No.								3	FM-894-10	OSSM-M2-925	SS	129	11	140
2	FM-6927	OSSM-M2-6963			1	FM-416-8	OSSM-M2-444	SB	124	12	138			4	FM-253-27	OSSM-M2-278	SS	118	11	135
Medium bold without awns					2	FM-1053	OSSM-M2-1113	SB	123	11	142			5	FM-339-6	OSSM-M2-367	SS	123	13	136
1	FM-91-11	OSSM-M2-118			3	FM-5251	OSSM-M2-5397	SB	121	9	145			Sickle shape seed	Entry No.
2	FM-1759-8	OSSM-M2-1800			4	FM-894-8	OSSM-M2-925	SB	125	11	148			1	FM-3649	OSSM-M2-3692	SIK	124	11	148
3	FM-15	OSSM-M2-19			Short slender	Entry No.								2	FM-5486	OSSM-M2-5529	SIK	119	12	137
4	FM-2815	OSSM-M2-2858			1	FM-893	OSSM-M2-925	SS	123	11	140			3	FM-3650	OSSM-M2-3693	SIK	126	10	139
5	FM-3815	OSSM-M2-3483			2	FM-6146-3	OSSM-M2-6394	SS	127	10	145
6	FM-3463-4	OSSM-M2-3693			3	FM-894-10	OSSM-M2-925	SS	128	12	148
7	FM-346	OSSM-M2-374			4	FM-253-27	OSSM-M2-278	SS	130	11	137
8	FM-3714-5	OSSM-M2-3757			5	FM-339-6	OSSM-M2-367	SS	130	9	139
9	FM-3539-3	OSSM-M2-3954			Sickle shape seed	Entry No.
10	FM-3980-9	OSSM-M2-4023			1	FM-3649	OSSM-M2-3692	SIK	120	10	138
11	FM-3980-2	OSSM-M2-4023			2	FM-5486	OSSM-M2-5529	SIK	123	11	136
12	FM-4546	OSSM-M2-4589			3	FM-3650	OSSM-M2-3693	SIK	124	10	138
13	FM-4923	OSSM-M2-4966
14	FM-4940-2	OSSM-M2-4983
15	FM-4940-12	OSSM-M2-4983
16	FM-5354	OSSM-M2-5397
17	FM-5570-2	OSSM-M2-5613
18	FM-5819	OSSM-M2-5862
19	FM-6229	OSSM-M2-6272
20	FM-6330	OSSM-M2-6373
21	FM-6333	OSSM-M2-6376
22	FM-6340	OSSM-M2-6383
23	FM-6361	OSSM-M2-6404
24	FM-6363	OSSM-M2-6406
25	FM-6364	OSSM-M2-6407
26	FM-6323-4	OSSM-M2-6408
27	FM-6786	OSSM-M2-6830
28	FM-6791	OSSM-M2-6830
29	FM-6778	OSSM-M2-6963
30	FM-7064	OSSM-M2-7100
31	FM-7175-12	OSSM-M2-7225
32	FM-7305	OSSM-M2-7341
33	FM-7321-5	OSSM-M2-7354
34	FM-765-21	OSSM-M2-790
35	FM-8149	OSSM-M2-8185
36	FM-8162	OSSM-M2-8198
37	FM-952	OSSM-M2-975
38	FM-9794	OSSM-M2-9830
Short bold
1	FM-416-8	OSSM-M2-444
2	FM-1053	OSSM-M2-1113
3	FM-5251	OSSM-M2-5397
4	FM-894-8	OSSM-M2-925
5	FM-416-3	OSSM-M2-444
6	FM-6802	OSSM-M2-6846
7	FM-6820	OSSM-M2-6864
8	FM-6353	OSSM-M2-6396
9	FM-5061-5	OSSM-M2-5104
10	FM-6380	OSSM-M2-6423
11	FM-5197	OSSM-M2-5240
12	FM-894-2	OSSM-M2-925
13	FM-5100-2	OSSM-M2-5143
Short slender
1	FM-80-3	OSSM-M2-106
2	FM-1080-8	OSSM-M2-1113
3	FM-1513	OSSM-M2-1553
4	FM-1846-8	OSSM-M2-1887
5	FM-1846-5	OSSM-M2-1887
6	FM-176-3	OSSM-M2-200
7	FM-247-5	OSSM-M2-272
8	FM-253-27	OSSM-M2-278
9	FM-264-21	OSSM-M2-289
10	FM-264-16	OSSM-M2-289
11	FM-264-23	OSSM-M2-289
12	FM-264-7	OSSM-M2-289
13	FM-264-11	OSSM-M2-289
14	FM-331-5	OSSM-M2-356
15	FM-339-6	OSSM-M2-367
16	FM-339-9	OSSM-M2-367
17	FM-5904-6	OSSM-M2-5947
18	FM-6323	OSSM-M2-6366
19	FM-6146-3	OSSM-M2-6394
20	FM-44	OSSM-M2-67
21	FM-893	OSSM-M2-925
22	FM-894-10	OSSM-M2-925
Sickle shape seed
1	FM-3649	OSSM-M2-3692
2	FM-5486	OSSM-M2-5529
3	FM-2697-6	OSSM-M2-2740
4	FM-3650	OSSM-M2-3693
5	FM-7989	OSSM-M2-8025
6	FM-6995	OSSM-M2-7031
7	FM-6331	OSSM-M2-6374
