# Supplementary material for: Mutation resource of Samba Mahsuri revealed the presence of high extent of variations among key traits for rice improvement
Source: PLoS One. 2021 Oct 20;16(10):e0258816. doi: 10.1371/journal.pone.0258816 (PMC8528289; doi:10.1371/journal.pone.0258816)
Supplement: S8 Table — (XLS) [file pone.0258816.s008.xls]

## Sheet: S8 Table
S8 Table. List of mutants that exhibit tolerance for YSB from M2 to M5 generations
M2						M3						M4						M5
S.No.	Entry No.	OSSM code	SCORE			S.No.	Entry No.	OSSM code	SCORE			S.No.	Entry No.	OSSM code	SCORE			S.No.	Entry No.	OSSM code	M5 Code	SCORE
1	SM 50-10	OSSM - 48	0			1	SM 456-3-9	OSSM - 425	0			1	SM 849-14-51-13	OSSM - 789	1			1	SMM 92-14-40	OSSM - 4048	SM-92	0
2	SM 50-11	OSSM - 48	0			2	SM 647-14-13	OSSM - 603	0			2	SM 870-48-32-28	OSSM - 809	1			2	SMM 70-14-10-11-14	OSSM - 3536	SM-70	0
3	SM 170-16	OSSM - 161	0			3	SM 655-11-29	OSSM - 611	0			3	SMM 70-14-10-11	OSSM - 3536	0			3	SMM 73-9-19-3-22	OSSM - 3538	SM-71	1
4	SM 172-8	OSSM - 163	0			4	SM 712-20-3	OSSM - 661	0			4	SMM 73-9-19-3	OSSM - 3538	0			4	SMM 75-13-22-7-14	OSSM - 3541	SM-72	0
5	SM 172-23	OSSM - 163	0			5	SM 849-14-51	OSSM - 789	1			5	SMM 75-13-22-7	OSSM - 3541	0			5	SMM 77-12-23-49-4	OSSM - 3543	SM-74	1
6	SM 223-3	OSSM - 209	0			6	SM 870-48-32	OSSM - 809	1			6	SMM 77-12-23-49	OSSM - 3543	0			6	SMM 80-13-17-13-2	OSSM - 3560	SM-83	0
7	SM 267-1	OSSM - 251	0			7	SMM 68-4-12	OSSM - 3527	0			7	SMM 80-13-17-13	OSSM - 3560	0			7	SMM 84-4-24-79-4	OSSM - 3578	SM-41	1
8	SM 456-3	OSSM - 425	0			8	SMM 69-1-3	OSSM - 3530	0			8	SMM 84-4-24-79	OSSM - 3578	1			8	SMM 89-1-25-2-3	OSSM - 3717	SM-48	0
9	SM 611-32	OSSM - 569	0			9	SMM 70-14-10	OSSM - 3536	0			9	SMM 86-12-34-3	OSSM - 3624	0			9	SM		Samba Mahsuri (wild type)	7
10	SM 615-6	OSSM - 573	0			10	SMM 73-9-19	OSSM - 3538	0			10	SMM 89-1-25-2	OSSM - 3717	0
11	SM 639-8	OSSM - 596	0			11	SMM 75-13-22	OSSM - 3541	0			11	SMM 92-14-40	OSSM - 4048	0
12	SM 639-12	OSSM - 596	0			12	SMM 76-27-31	OSSM - 3541	0
13	SM 639-15	OSSM - 596	0			13	SMM 74-14-40	OSSM - 3541	0
14	SM 647-14	OSSM - 603	0			14	SMM 77-12-23	OSSM - 3543	0
15	SM 652-25	OSSM - 608	0			15	SMM 79-10-13	OSSM - 3557	0
16	SM 655-11	OSSM - 611	0			16	SMM 80-13-17	OSSM - 3560	0
17	SM 684-5	OSSM - 635	0			17	SMM 82-12-3	OSSM - 3568	0
18	SM 691-13	OSSM - 641	0			18	SMM 84-4-24	OSSM - 3578	1
19	SM 692-11	OSSM - 642	0			19	SMM 85-3-9	OSSM - 3582	0
20	SM 698-3	OSSM - 648	0			20	SMM 86-12-34	OSSM - 3624	0
21	SM 700-18	OSSM - 650	0			21	SMM 89-1-25	OSSM - 3717	0
22	SM 702-5	OSSM - 652	0			22	SMM 90-20-60	OSSM - 3904	0
23	SM 703-1	OSSM - 653	0			23	SMM 91-17-25	OSSM - 4007	0
24	SM 706-10	OSSM - 656	0			24	SMM 92-14-40	OSSM - 4048	0
25	SM 706-15	OSSM - 656	0			25	SMM 93-12-39	OSSM - 4126	0
26	SM 708-1	OSSM - 658	0			26	SMM 94- 3-5	OSSM - 4397	0
27	SM 712-20	OSSM - 661	0			27	SMM 95-9-3	OSSM - 4463	0
28	SM 713-23	OSSM - 662	0			28	SMM 96-14-9	OSSM - 4466	0
29	SM 713-27	OSSM - 662	0			29	SMM 97-1-37	OSSM - 4473	0
30	SM 714-15	OSSM - 663	0			30	SMM 98-14-1	OSSM - 4499	0
31	SM 827-11	OSSM - 768	0
32	SM 827-12	OSSM - 768	0
33	SM 834-3	OSSM - 775	0
34	SM 834-25	OSSM - 775	0
35	SM 835-18	OSSM - 776	0
36	SM 836-1	OSSM - 777	0
37	SM 836-2	OSSM - 777	0
38	SM 838-14	OSSM - 779	0
39	SM 839-2	OSSM - 780	0
40	SM 842-9	OSSM - 782	0
41	SM 846-20	OSSM - 786	0
42	SM 849-14	OSSM - 789	1
43	SM 849-28	OSSM - 789	0
44	SM 850-7	OSSM - 790	0
45	SM 850-28	OSSM - 790	0
46	SM 858-5	OSSM - 798	0
47	SM 858-8	OSSM - 798	0
48	SM 860-1	OSSM - 800	0
49	SM 860-21	OSSM - 800	0
50	SM 869-4	OSSM - 808	0
51	SM 869-7	OSSM - 808	0
52	SM 870-5	OSSM - 809	0
53	SM 870-9	OSSM - 809	1
54	SM 871-9	OSSM - 810	0
55	SM 871-10	OSSM - 810	0
56	SM 876-5	OSSM - 815	0
57	SM 911-14	OSSM - 845	0
58	SM 914-2	OSSM - 848	0
59	SM 921-14	OSSM - 855	0
60	SM 925-8	OSSM - 859	0
61	SM 927-4	OSSM - 860	0
62	SM 928-3	OSSM - 861	0
63	SM 931-2	OSSM - 864	0
64	SM 931-3	OSSM - 864	0
65	SM 932-3	OSSM - 865	0
66	SM 932-7	OSSM - 865	0
67	SM 932-16	OSSM - 865	0
68	SM 933-9	OSSM - 866	0
69	SM 933-14	OSSM - 866	0
70	SM 1039-1	OSSM - 961	0
71	SM 2024-6	OSSM - 1825	0
72	SM 2024-24	OSSM - 1825	0
73	SMM 1-36	OSSM - 2534	0
74	SMM 2-24	OSSM - 2551	0
75	SMM 3-3	OSSM - 2551	0
76	SMM 4-11	OSSM - 2557	0
77	SMM 5-6	OSSM - 2558	0
78	SMM 6-4	OSSM - 2563	0
79	SMM 7-11	OSSM - 2568	0
80	SMM 8-19	OSSM - 2569	0
81	SMM 9-12	OSSM - 2589	0
82	SMM 10-16	OSSM - 2596	0
83	SMM 11-7	OSSM - 2597	0
84	SMM 12-11	OSSM - 2603	0
85	SMM 13-4	OSSM - 2607	0
86	SMM 14-2	OSSM - 2614	0
87	SMM 15-8	OSSM - 2616	0
88	SMM 16-13	OSSM - 2622	0
89	SMM 17-12	OSSM - 2645	0
90	SMM 18-22	OSSM - 2650	0
91	SMM 19-14	OSSM - 2655	0
92	SMM 20-16	OSSM - 2658	0
93	SMM 21-8	OSSM - 2659	0
94	SMM 22-2	OSSM - 2660	0
95	SMM 23-7	OSSM - 2669	0
96	SMM 24-4	OSSM - 2682	0
97	SMM 25-8	OSSM - 2686	0
98	SMM 26-12	OSSM - 2689	0
99	SMM 27-3	OSSM - 2720	0
100	SMM 28-17	OSSM - 2735	0
101	SMM 29-4	OSSM - 2736	0
102	SMM 30-1	OSSM - 2741	0
103	SMM 31-17	OSSM - 2746	0
104	SMM 32-10	OSSM - 2750	0
105	SMM 33-2	OSSM - 2765	0
106	SMM 34-7	OSSM - 2769	0
107	SMM 35-2	OSSM - 2788	0
108	SMM 36-11	OSSM - 2817	0
109	SMM 37-7	OSSM - 2822	0
110	SMM 38-1	OSSM - 2825	0
111	SMM 39-3	OSSM - 2847	0
112	SMM 40-2	OSSM - 2851	0
113	SMM 41-17	OSSM - 2857	0
114	SMM 42-17	OSSM - 2857	0
115	SMM 43-14	OSSM - 2857	0
116	SMM 44-22	OSSM - 2861	0
117	SMM 45-4	OSSM - 2876	0
118	SMM 46-1	OSSM - 2875	0
119	SMM 47-4	OSSM - 2882	0
120	SMM 48-7	OSSM - 2901	0
121	SMM 49-6	OSSM - 2910	0
122	SMM 50-19	OSSM - 2913	0
123	SMM 51-21	OSSM - 2938	0
124	SMM 52-7	OSSM - 2958	0
125	SMM 53-5	OSSM - 2960	0
126	SMM 54-23	OSSM - 2966	0
127	SMM 55-17	OSSM - 3162	0
128	SMM 56-22	OSSM - 3213	0
129	SMM 57-10	OSSM - 3246	0
130	SMM 58-4	OSSM - 3259	0
131	SMM 59-1	OSSM - 3295	0
132	SMM 60-5	OSSM - 3335	0
133	SMM 61-3	OSSM - 3418	0
134	SMM 62-14	OSSM - 3418	0
135	SMM 63-1	OSSM - 3420	0
136	SMM 64-9	OSSM - 3437	0
137	SMM 65-17	OSSM - 3440	0
138	SMM 66-3	OSSM - 3481	0
139	SMM 67-7	OSSM - 3485	0
140	SMM 68-4	OSSM - 3527	0
141	SMM 69-1	OSSM - 3530	0
142	SMM 70-14	OSSM - 3536	0
143	SMM 71-3	OSSM - 3536	1
144	SMM 72-4	OSSM - 3538	0
145	SMM 73-9	OSSM - 3538	0
146	SMM 74-14	OSSM - 3541	0
147	SMM 75-13	OSSM - 3541	0
148	SMM 76-27	OSSM - 3541	0
149	SMM 77-12	OSSM - 3543	0
150	SMM 78-1	OSSM - 3543	1
151	SMM 79-10	OSSM - 3557	0
152	SMM 80-13	OSSM - 3560	0
153	SMM 81-16	OSSM - 3560	1
154	SMM 82-12	OSSM - 3568	0
155	SMM 83-1	OSSM - 3578	0
156	SMM 84-4	OSSM - 3578	1
157	SMM 85-3	OSSM - 3582	0
158	SMM 86-12	OSSM - 3624	0
159	SMM 87-21	OSSM - 3624	1
160	SMM 88-14	OSSM - 3717	1
161	SMM 89-1	OSSM - 3717	0
162	SMM 90-20	OSSM - 3904	0
163	SMM 91-17	OSSM - 4007	0
164	SMM 92-14	OSSM - 4048	0
165	SMM 93-12	OSSM - 4126	0
166	SMM 94-3	OSSM - 4397	0
167	SMM 95-9	OSSM - 4463	0
168	SMM 96-14	OSSM - 4466	0
169	SMM 97-1	OSSM - 4473	0
170	SMM 98-14	OSSM - 4499	0
