# Supplementary material for: Mutation resource of Samba Mahsuri revealed the presence of high extent of variations among key traits for rice improvement
Source: PLoS One. 2021 Oct 20;16(10):e0258816. doi: 10.1371/journal.pone.0258816 (PMC8528289; doi:10.1371/journal.pone.0258816)
Supplement: S9 Table — (XLS) [file pone.0258816.s009.xls]

## Sheet: S9 Table
S9 Table. List of mutants that exhibit tolerance for sheath blight from M2 to M5 generations
M2					M3						M4						M5
S.NO.	Entry No.	OSSM Code	SCORE		S.NO.	Entry No.	OSSM Code	SCORE			S.NO.	Entry No.	OSSM Code	SCORE			S.NO.	Entry No.	OSSM Code	M5 code	SCORE
1	ShB 23-15	OSSM-23	1		1	ShB 23-15-3	OSSM-23	3			1	ShB 228-4-12-69	OSSM-253	1			1	ShB 303-1-21-24-98	OSSM-328	SB-6	1
2	ShB 228-4	OSSM-253	3		2	ShB 228-4-12	OSSM-253	3			2	ShB 238-9-3-75	OSSM-263	1			2	ShB 303-2-30-64-14	OSSM-328	SB-8	3
3	ShB 238-21	OSSM-263	3		3	ShB 238-21-7	OSSM-263	1			3	ShB 290-23-8-31	OSSM-315	1			3	ShB 361-18-14-23-3	OSSM-386	SB-62	3
4	ShB 238-9	OSSM-263	3		4	ShB 238-9-3	OSSM-263	1			4	ShB 303-1-21-24	OSSM-328	1			4	ShB 391-2-58-68-14	OSSM-416	SB-52	3
5	ShB 259-3	OSSM-284	1		5	ShB 259-3-47	OSSM-284	5			5	ShB 303-2-30-64	OSSM-328	3			5	ShB 408-6-21-3-68	OSSM-433	TI-87	1
6	ShB 259-7	OSSM-284	1		6	ShB 259-7-7	OSSM-284	1			6	ShB 324-2-38-3	OSSM-349	1			6	ShB 655-19-21-47-3	OSSM-695	TI-170B	1
7	ShB 267-6	OSSM-292	1		7	ShB 267-6-12	OSSM-292	3			7	ShB 326-15-3-71	OSSM-351	1			7	ShB 913-4-3-78-17	OSSM-953	TI-23	1
8	ShB 283-4	OSSM-308	1		8	ShB 283-4-1	OSSM-308	1			8	ShB 341-17-76-27	OSSM-366	1			8	ShB 1927-4-31-22-69	OSSM-1967	TI-20	1
9	ShB 283-26	OSSM-308	1		9	ShB 283-26-5	OSSM-308	1			9	ShB 361-18-14-23	OSSM-386	3			9	ShB 3652-19-21-17-57	OSSM-3692	TI-166	1
10	ShB 283-27	OSSM-308	1		10	ShB 283-27-11	OSSM-308	1			10	ShB 361-21-3-6	OSSM-386	1			10	ShB 5288-4-32-39-38	OSSM-5328	TI-17	1
11	ShB 283-28	OSSM-308	1		11	ShB 283-28-21	OSSM-308	5			11	ShB 390-5-75-37	OSSM-415	3			11	ShB 10-12-7060-14-18	OSSM-7100	TI-18	1
12	ShB 284-4	OSSM-309	1		12	ShB 284-4-7	OSSM-309	5			12	ShB 391-2-58-68	OSSM-416	3			12	ShB 7137 -2-45-27-3	OSSM-7177	TI-19	1
13	ShB 285-3	OSSM-310	1		13	ShB 285-3-34	OSSM-310	1			13	ShB 406-8-31-75	OSSM-431	1			13	ShB 8932-13-12-3-79	OSSM-8972	TI-22	1
14	ShB 285-28	OSSM-310	5		14	ShB 285-28-14	OSSM-310	1			14	ShB 408-6-21-3	OSSM-433	1
15	ShB 286-6	OSSM-311	1		15	ShB 286-6-21	OSSM-311	5			15	ShB 512-18-12-55	OSSM-537	1
16	ShB 286-8	OSSM-311	3		16	ShB 286-8-38	OSSM-311	1			16	ShB 537-10-3-79	OSSM-562	3
17	ShB 287-1	OSSM-312	5		17	ShB 287-1-7	OSSM-312	1			17	ShB 563-10-14-6	OSSM-588	3
18	ShB 290-6	OSSM-315	3		18	ShB 290-6-16	OSSM-315	1			18	ShB 572-13-63-37	OSSM-597	1
19	ShB 290-23	OSSM-315	1		19	ShB 290-23-8	OSSM-315	3			19	ShB 575-9-51-24	OSSM-600	1
20	ShB 291-12	OSSM-316	3		20	ShB 291-12-7	OSSM-316	3			20	ShB 613-11-31-39	OSSM-638	3
21	ShB 292-20	OSSM-317	5		21	ShB 292-20-36	OSSM-317	3			21	ShB 655-19-21-47	OSSM-695	1
22	ShB 298-23	OSSM-323	3		22	ShB 298-23-65	OSSM-323	1			22	ShB 806-10-4-3	OSSM-831	3
23	ShB 302-2	OSSM-327	1		23	ShB 302-2-13	OSSM-327	1			23	ShB 834-17-74-69	OSSM-859	1
24	ShB 303-1	OSSM-328	1		24	ShB 303-1-21	OSSM-328	1			24	ShB 858-4-6-24	OSSM-884	1
25	ShB 303-2	OSSM-328	1		25	ShB 303-2-30	OSSM-328	1			25	ShB 913-4-3-78	OSSM-953	1
26	ShB 303-3	OSSM-328	3		26	ShB 303-3-41	OSSM-328	1			26	ShB 1061-5-14-15	OSSM-1094	3
27	ShB 303-4	OSSM-328	3		27	ShB 303-4-2	OSSM-328	1			27	ShB 1128-5-11-1	OSSM-1161	1
28	ShB 303-5	OSSM-328	3		28	ShB 303-5-9	OSSM-328	1			28	ShB 1449-2-16-69	OSSM-1487	1
29	ShB 303-6	OSSM-328	1		29	ShB 303-6-7	OSSM-328	1			29	ShB 1462-8-24-33	OSSM-1500	3
30	ShB 303-7	OSSM-328	1		30	ShB 303-7-31	OSSM-328	1			30	ShB 1560-4-27-14	OSSM-1598	1
31	ShB 303-8	OSSM-328	1		31	ShB 303-8-22	OSSM-328	5			31	ShB 1766-3-13-37	OSSM-1805	1
32	ShB 303-9	OSSM-328	1		32	ShB 303-9-1	OSSM-328	1			32	ShB 1927-4-31-22	OSSM-1967	5
33	ShB 303-10	OSSM-328	1		33	ShB 303-10-16	OSSM-328	3			33	ShB 1942-17-14-3	OSSM-1982	1
34	ShB 303-11	OSSM-328	1		34	ShB 303-11-40	OSSM-328	5			34	ShB 2042-3-63-7	OSSM-2082	1
35	ShB 303-12	OSSM-328	1		35	ShB 303-12-7	OSSM-328	3			35	ShB 2385-10-3-14	OSSM-2426	1
36	ShB 303-13	OSSM-328	1		36	ShB 303-13-8	OSSM-328	1			36	ShB 3652-19-21-17	OSSM-3692	3
37	ShB 303-14	OSSM-328	1		37	ShB 303-14-17	OSSM-328	3			37	ShB 5288-4-32-39	OSSM-5328	3
38	ShB 303-15	OSSM-328	5		38	ShB 303-15-17	OSSM-328	3			38	ShB 10-12-7060-14	OSSM-7100	3
39	ShB 303-16	OSSM-328	1		39	ShB 303-16-6	OSSM-328	3			39	ShB 7137 -2-45-27	OSSM-7177	1
40	ShB 303-17	OSSM-328	3		40	ShB 303-17-33	OSSM-328	1			40	ShB 13-12-8932-3	OSSM-8972	3
41	ShB 303-18	OSSM-328	3		41	ShB 303-18-30	OSSM-328	1
42	ShB 303-19	OSSM-328	1		42	ShB 303-19-3	OSSM-328	1
43	ShB 303-20	OSSM-328	1		43	ShB 303-20-4	OSSM-328	1
44	ShB 303-21	OSSM-328	1		44	ShB 303-21-7	OSSM-328	5
45	ShB 303-22	OSSM-328	3		45	ShB 303-22-1	OSSM-328	1
46	ShB 303-23	OSSM-328	5		46	ShB 303-23-29	OSSM-328	1
47	ShB 304-1	OSSM-329	1		47	ShB 304-1-4	OSSM-329	1
48	ShB 304-2	OSSM-329	1		48	ShB 304-2-13	OSSM-329	1
49	ShB 304-4	OSSM-329	3		49	ShB 304-4-15	OSSM-329	5
50	ShB 304-5	OSSM-329	3		50	ShB 304-5-10	OSSM-329	1
51	ShB 304-6	OSSM-329	3		51	ShB 304-6-4	OSSM-329	3
52	ShB 304-8	OSSM-329	1		52	ShB 304-8-32	OSSM-329	1
53	ShB 304-9	OSSM-329	1		53	ShB 304-9-14	OSSM-329	1
54	ShB 304-10	OSSM-329	1		54	ShB 304-10-1	OSSM-329	1
55	ShB 304-11	OSSM-329	1		55	ShB 304-11-13	OSSM-329	1
56	ShB 304-13	OSSM-329	1		56	ShB 304-13-21	OSSM-329	5
57	ShB 304-14	OSSM-329	1		57	ShB 304-14-16	OSSM-329	1
58	ShB 304-17	OSSM-329	1		58	ShB 304-17-38	OSSM-329	3
59	ShB 304-19	OSSM-329	1		59	ShB 304-19-41	OSSM-329	5
60	ShB 304-20	OSSM-329	1		60	ShB 304-20-27	OSSM-329	3
61	ShB 304-22	OSSM-329	5		61	ShB 304-22-14	OSSM-329	1
62	ShB 304-23	OSSM-329	1		62	ShB 304-23-3	OSSM-329	3
63	ShB 307-3	OSSM-332	3		63	ShB 307-3-19	OSSM-332	5
64	ShB 307-24	OSSM-332	1		64	ShB 307-24-4	OSSM-332	3
65	ShB 307-25	OSSM-332	3		65	ShB 307-25-39	OSSM-332	1
66	ShB 309-11	OSSM-334	5		66	ShB 309-11-18	OSSM-334	1
67	ShB 310-3	OSSM-335	3		67	ShB 310-3-41	OSSM-335	1
68	ShB 310-8	OSSM-335	1		68	ShB 310-8-1	OSSM-335	3
69	ShB 310-9	OSSM-335	3		69	ShB 310-9-47	OSSM-335	3
70	ShB 310-11	OSSM-335	1		70	ShB 310-11-18	OSSM-335	3
71	ShB 310-12	OSSM-335	1		71	ShB 310-12-22	OSSM-335	1
72	ShB 310-13	OSSM-335	3		72	ShB 310-13-7	OSSM-335	1
73	ShB 310-14	OSSM-335	3		73	ShB 310-14-34	OSSM-335	1
74	ShB 310-15	OSSM-335	3		74	ShB 310-15-7	OSSM-335	1
75	ShB 311-17	OSSM-336	1		75	ShB 311-17-37	OSSM-336	1
76	ShB 311-18	OSSM-336	1		76	ShB 311-18-4	OSSM-336	1
77	ShB 313-2	OSSM-338	1		77	ShB 313-2-28	OSSM-338	1
78	ShB 313-14	OSSM-338	1		78	ShB 313-14-51	OSSM-338	1
79	ShB 313-22	OSSM-338	1		79	ShB 313-22-18	OSSM-338	1
80	ShB 313-23	OSSM-338	1		80	ShB 313-23-9	OSSM-338	5
81	ShB 316-4	OSSM-341	1		81	ShB 316-4-14	OSSM-341	1
82	ShB 317-25	OSSM-342	1		82	ShB 317-25-15	OSSM-342	3
83	ShB 319-2	OSSM-344	1		83	ShB 319-2-1	OSSM-344	5
84	ShB 319-23	OSSM-344	5		84	ShB 319-23-33	OSSM-344	1
85	ShB 321-5	OSSM-346	1		85	ShB 321-5-12	OSSM-346	1
86	ShB 321-6	OSSM-346	3		86	ShB 321-6-4	OSSM-346	1
87	ShB 322-1	OSSM-347	1		87	ShB 322-1-27	OSSM-347	3
88	ShB 322-2	OSSM-347	1		88	ShB 322-2-18	OSSM-347	5
89	ShB 322-3	OSSM-347	1		89	ShB 322-3-2	OSSM-347	1
90	ShB 322-4	OSSM-347	5		90	ShB 322-4-43	OSSM-347	1
91	ShB 322-5	OSSM-347	3		91	ShB 322-5-9	OSSM-347	3
92	ShB 322-6	OSSM-347	1		92	ShB 322-6-3	OSSM-347	3
93	ShB 322-7	OSSM-347	3		93	ShB 322-7-7	OSSM-347	3
94	ShB 322-8	OSSM-347	5		94	ShB 322-8-36	OSSM-347	1
95	ShB 322-9	OSSM-347	1		95	ShB 322-9-64	OSSM-347	1
96	ShB 322-17	OSSM-347	3		96	ShB 322-17-24	OSSM-347	1
97	ShB 322-18	OSSM-347	3		97	ShB 322-18-12	OSSM-347	3
98	ShB 322-19	OSSM-347	3		98	ShB 322-19-18	OSSM-347	1
99	ShB 322-20	OSSM-347	1		99	ShB 322-20-4	OSSM-347	1
100	ShB 324-2	OSSM-349	1		100	ShB 324-2-38	OSSM-349	5
101	ShB 326-15	OSSM-351	1		101	ShB 326-15-3	OSSM-351	1
102	ShB 326-21	OSSM-351	1		102	ShB 326-21	OSSM-351	1
103	ShB 327-3	OSSM-352	1		103	ShB 327-3-8	OSSM-352	5
104	ShB 328-20	OSSM-353	1		104	ShB 328-20-13	OSSM-353	1
105	ShB 329-4	OSSM-354	1		105	ShB 329-4-47	OSSM-354	3
106	ShB 330-2	OSSM-355	1		106	ShB 330-2-10	OSSM-355	1
107	ShB 330-17	OSSM-355	1		107	ShB 330-17-1	OSSM-355	3
108	ShB 330-24	OSSM-355	5		108	ShB 330-24-32	OSSM-355	5
109	ShB 332-7	OSSM-357	1		109	ShB 332-7-27	OSSM-357	3
110	ShB 332-9	OSSM-357	3		110	ShB 332-9-31	OSSM-357	1
111	ShB 332-13	OSSM-357	1		111	ShB 332-13-38	OSSM-357	3
112	ShB 332-16	OSSM-357	5		112	ShB 332-16-24	OSSM-357	1
113	ShB 332-23	OSSM-357	3		113	ShB 332-23-3	OSSM-357	1
114	ShB 332-25	OSSM-357	1		114	ShB 332-25-7	OSSM-357	3
115	ShB 334-11	OSSM-359	5		115	ShB 334-11-29	OSSM-359	3
116	ShB 334-12	OSSM-359	3		116	ShB 334-12-30	OSSM-359	5
117	ShB 334-13	OSSM-359	1		117	ShB 334-13-27	OSSM-359	1
118	ShB 341-6	OSSM-366	1		118	ShB 341-6-8	OSSM-366	1
119	ShB 341-17	OSSM-366	1		119	ShB 341-17-76	OSSM-366	1
120	ShB 347-13	OSSM-372	3		120	ShB 347-13-23	OSSM-372	1
121	ShB 360-2	OSSM-385	3		121	ShB 360-2-51	OSSM-385	1
122	ShB 360-6	OSSM-385	3		122	ShB 360-13-49	OSSM-385	1
123	ShB 360-9	OSSM-385	1		123	ShB 360-15-11	OSSM-385	1
124	ShB 360-10	OSSM-385	1		124	ShB 360-17-5	OSSM-385	6
125	ShB 360-11	OSSM-385	1		125	ShB 360-21-42	OSSM-385	1
126	ShB 360-13	OSSM-385	1		126	ShB 361-17-36	OSSM-386	5
127	ShB 360-15	OSSM-385	1		127	ShB 361-18-14	OSSM-386	1
128	ShB 360-17	OSSM-385	1		128	ShB 361-21-3	OSSM-386	3
129	ShB 360-21	OSSM-385	1		129	ShB 361-24-42	OSSM-386	1
130	ShB 361-17	OSSM-386	1		130	ShB 361-25-6	OSSM-386	1
131	ShB 361-18	OSSM-386	1		131	ShB 364-3-24	OSSM-389	1
132	ShB 361-21	OSSM-386	5		132	ShB 364-7-3	OSSM-389	5
133	ShB 361-24	OSSM-386	1		133	ShB 364-8-41	OSSM-389	3
134	ShB 361-25	OSSM-386	3		134	ShB 364-9-17	OSSM-389	1
135	ShB 364-3	OSSM-389	3		135	ShB 364-10-24	OSSM-389	3
136	ShB 364-7	OSSM-389	5		136	ShB 364-19-17	OSSM-389	5
137	ShB 364-8	OSSM-389	5		137	ShB 367-6-23	OSSM-392	1
138	ShB 364-9	OSSM-389	1		138	ShB 386-21-3	OSSM-411	5
139	ShB 364-10	OSSM-389	3		139	ShB 389-5-9	OSSM-414	3
140	ShB 364-19	OSSM-389	5		140	ShB 390-5-75	OSSM-415	3
141	ShB 367-6	OSSM-392	1		141	ShB 391-2-18	OSSM-416	1
142	ShB 386-1	OSSM-411	3		142	ShB 391-3-12	OSSM-416	1
143	ShB 386-2	OSSM-411	1		143	ShB 391-6-34	OSSM-416	1
144	ShB 386-9	OSSM-411	1		144	ShB 391-7-24	OSSM-416	1
145	ShB 386-10	OSSM-411	3		145	ShB 391-8-17	OSSM-416	1
146	ShB 386-11	OSSM-411	5		146	ShB 391-9-27	OSSM-416	1
147	ShB 386-12	OSSM-411	1		147	ShB 391-10-33	OSSM-416	1
148	ShB 386-15	OSSM-411	1		148	ShB 391-11-29	OSSM-416	1
149	ShB 389-5	OSSM-414	3		149	ShB 391-12-1	OSSM-416	1
150	ShB 390-5	OSSM-415	3		150	ShB 391-13-17	OSSM-416	5
151	ShB 391-2	OSSM-416	5		151	ShB 391-14-9	OSSM-416	1
152	ShB 391-3	OSSM-416	5		152	ShB 391-15-15	OSSM-416	3
153	ShB 391-6	OSSM-416	1		153	ShB 391-15-2	OSSM-416	1
154	ShB 391-7	OSSM-416	1		154	ShB 391-16-28	OSSM-416	5
155	ShB 391-8	OSSM-416	3		155	ShB 391-17-28	OSSM-416	1
156	ShB 391-9	OSSM-416	1		156	ShB 391-18-17	OSSM-416	1
157	ShB 391-10	OSSM-416	3		157	ShB 391-19-16	OSSM-416	5
158	ShB 391-11	OSSM-416	3		158	ShB 391-20-21	OSSM-416	3
159	ShB 391-12	OSSM-416	3		159	ShB 391-21-34	OSSM-416	1
160	ShB 391-13	OSSM-416	1		160	ShB 391-22-9	OSSM-416	1
161	ShB 391-14	OSSM-416	1		161	ShB 391-23-47	OSSM-416	1
162	ShB 391-15	OSSM-416	1		162	ShB 391-24-22	OSSM-416	3
163	ShB 391-15	OSSM-416	1		163	ShB 391-25-14	OSSM-416	3
164	ShB 391-16	OSSM-416	1		164	ShB 391-26-17	OSSM-416	3
165	ShB 391-17	OSSM-416	1		165	ShB 393-21-16	OSSM-418	1
166	ShB 391-18	OSSM-416	1		166	ShB 394-2-28	OSSM-419	1
167	ShB 391-19	OSSM-416	1		167	ShB 396-21-24	OSSM-421	1
168	ShB 391-20	OSSM-416	1		168	ShB 406-1-54	OSSM-431	5
169	ShB 391-21	OSSM-416	5		169	ShB 406-2-43	OSSM-431	1
170	ShB 391-22	OSSM-416	1		170	ShB 406-3-29	OSSM-431	1
171	ShB 391-23	OSSM-416	3		171	ShB 406-4-40	OSSM-431	5
172	ShB 391-24	OSSM-416	1		172	ShB 406-5-33	OSSM-431	1
173	ShB 391-25	OSSM-416	3		173	ShB 406-6-1	OSSM-431	1
174	ShB 391-26	OSSM-416	5		174	ShB 406-7-7	OSSM-431	5
175	ShB 393-1	OSSM-418	3		175	ShB 406-8-31	OSSM-431	1
176	ShB 393-2	OSSM-418	1		176	ShB 406-9-20	OSSM-431	3
177	ShB 393-3	OSSM-418	3		177	ShB 406-10-17	OSSM-431	3
178	ShB 393-4	OSSM-418	1		178	ShB 406-11-14	OSSM-431	5
179	ShB 393-5	OSSM-418	1		179	ShB 406-12-55	OSSM-431	5
180	ShB 393-7	OSSM-418	3		180	ShB 406-13-14	OSSM-431	1
181	ShB 393-9	OSSM-418	1		181	ShB 406-14-38	OSSM-431	3
182	ShB 393-10	OSSM-418	1		182	ShB 406-15-22	OSSM-431	5
183	ShB 393-11	OSSM-418	3		183	ShB 406-16-17	OSSM-431	1
184	ShB 393-21	OSSM-418	1		184	ShB 406-17-9	OSSM-431	5
185	ShB 394-2	OSSM-419	3		185	ShB 406-18-31	OSSM-431	1
186	ShB 396-21	OSSM-421	1		186	ShB 406-19-29	OSSM-431	1
187	ShB 406-1	OSSM-431	3		187	ShB 406-20-9	OSSM-431	3
188	ShB 406-2	OSSM-431	1		188	ShB 406-21-58	OSSM-431	3
189	ShB 406-3	OSSM-431	3		189	ShB 406-22-34	OSSM-431	1
190	ShB 406-4	OSSM-431	1		190	ShB 406-23-29	OSSM-431	1
191	ShB 406-5	OSSM-431	3		191	ShB 406-24-14	OSSM-431	3
192	ShB 406-6	OSSM-431	5		192	ShB 406-25-29	OSSM-431	3
193	ShB 406-7	OSSM-431	3		193	ShB 407-1-57	OSSM-432	5
194	ShB 406-8	OSSM-431	5		194	ShB 407-2-309	OSSM-432	5
195	ShB 406-9	OSSM-431	3		195	ShB 407-4-37	OSSM-432	1
196	ShB 406-10	OSSM-431	1		196	ShB 407-5-7	OSSM-432	1
197	ShB 406-11	OSSM-431	3		197	ShB 407-7-28	OSSM-432	3
198	ShB 406-12	OSSM-431	1		198	ShB 407-8-52	OSSM-432	1
199	ShB 406-13	OSSM-431	5		199	ShB 407-9-43	OSSM-432	3
200	ShB 406-14	OSSM-431	1		200	ShB 407-10-9	OSSM-432	3
201	ShB 406-15	OSSM-431	1		201	ShB 407-11-34	OSSM-432	3
202	ShB 406-16	OSSM-431	1		202	ShB 407-12-24	OSSM-432	1
203	ShB 406-17	OSSM-431	1		203	ShB 407-13-18	OSSM-432	1
204	ShB 406-18	OSSM-431	1		204	ShB 407-14-29	OSSM-432	1
205	ShB 406-19	OSSM-431	1		205	ShB 407-15-3	OSSM-432	1
206	ShB 406-20	OSSM-431	1		206	ShB 407-16-68	OSSM-432	5
207	ShB 406-21	OSSM-431	5		207	ShB 407-17-39	OSSM-432	1
208	ShB 406-22	OSSM-431	1		208	ShB 407-18-17	OSSM-432	3
209	ShB 406-23	OSSM-431	3		209	ShB 407-19-38	OSSM-432	1
210	ShB 406-24	OSSM-431	1		210	ShB 407-22-64	OSSM-432	1
211	ShB 406-25	OSSM-431	3		211	ShB 407-23-9	OSSM-432	5
212	ShB 407-1	OSSM-432	1		212	ShB 407-24-58	OSSM-432	1
213	ShB 407-2	OSSM-432	1		213	ShB 407-25-28	OSSM-432	3
214	ShB 407-4	OSSM-432	5		214	ShB 407-26-7	OSSM-432	1
215	ShB 407-5	OSSM-432	1		215	ShB 408-1-58	OSSM-433	3
216	ShB 407-7	OSSM-432	3		216	ShB 408-4-47	OSSM-433	5
217	ShB 407-8	OSSM-432	1		217	ShB 408-5-3	OSSM-433	3
218	ShB 407-9	OSSM-432	3		218	ShB 408-6-21	OSSM-433	1
219	ShB 407-10	OSSM-432	5		219	ShB 408-7-42	OSSM-433	3
220	ShB 407-11	OSSM-432	3		220	ShB 408-8-38	OSSM-433	1
221	ShB 407-12	OSSM-432	1		221	ShB 408-9-14	OSSM-433	1
222	ShB 407-13	OSSM-432	3		222	ShB 408-11-19	OSSM-433	3
223	ShB 407-14	OSSM-432	5		223	ShB 408-12-7	OSSM-433	1
224	ShB 407-15	OSSM-432	1		224	ShB 408-13-9	OSSM-433	1
225	ShB 407-16	OSSM-432	3		225	ShB 408-14-28	OSSM-433	3
226	ShB 407-17	OSSM-432	5		226	ShB 408-17-38	OSSM-433	1
227	ShB 407-18	OSSM-432	1		227	ShB 408-19-47	OSSM-433	3
228	ShB 407-19	OSSM-432	3		228	ShB 408-20-3	OSSM-433	1
229	ShB 407-22	OSSM-432	3		229	ShB 408-21-37	OSSM-433	3
230	ShB 407-23	OSSM-432	3		230	ShB 408-25-42	OSSM-433	1
231	ShB 407-24	OSSM-432	1		231	ShB 408-27-39	OSSM-433	3
232	ShB 407-25	OSSM-432	1		232	ShB 408-28-1	OSSM-433	1
233	ShB 407-26	OSSM-432	1		233	ShB 409-1-24	OSSM-434	3
234	ShB 408-1	OSSM-433	1		234	ShB 409-3-67	OSSM-434	5
235	ShB 408-4	OSSM-433	1		235	ShB 409-4-59	OSSM-434	3
236	ShB 408-5	OSSM-433	1		236	ShB 409-5-39	OSSM-434	5
237	ShB 408-6	OSSM-433	1		237	ShB 409-6-22	OSSM-434	3
238	ShB 408-7	OSSM-433	1		238	ShB 409-7-35	OSSM-434	1
239	ShB 408-8	OSSM-433	1		239	ShB 409-8-17	OSSM-434	3
240	ShB 408-9	OSSM-433	5		240	ShB 409-10-17	OSSM-434	1
241	ShB 408-11	OSSM-433	1		241	ShB 409-11-13	OSSM-434	5
242	ShB 408-12	OSSM-433	3		242	ShB 409-12-44	OSSM-434	3
243	ShB 408-13	OSSM-433	1		243	ShB 409-13-48	OSSM-434	1
244	ShB 408-14	OSSM-433	3		244	ShB 409-16-3	OSSM-434	1
245	ShB 408-17	OSSM-433	5		245	ShB 409-17-17	OSSM-434	5
246	ShB 408-19	OSSM-433	1		246	ShB 409-18-29	OSSM-434	1
247	ShB 408-20	OSSM-433	3		247	ShB 409-19-37	OSSM-434	1
248	ShB 408-21	OSSM-433	5		248	ShB 409-2-49	OSSM-434	1
249	ShB 408-25	OSSM-433	1		249	ShB 409-20-59	OSSM-434	5
250	ShB 408-27	OSSM-433	3		250	ShB 409-21-20	OSSM-434	1
251	ShB 408-28	OSSM-433	5		251	ShB 409-22-3	OSSM-434	3
252	ShB 409-1	OSSM-434	1		252	ShB 409-23-49	OSSM-434	1
253	ShB 409-3	OSSM-434	3		253	ShB 409-24-7	OSSM-434	3
254	ShB 409-4	OSSM-434	5		254	ShB 409-25-49	OSSM-434	1
255	ShB 409-5	OSSM-434	1		255	ShB 409-26-44	OSSM-434	1
256	ShB 409-6	OSSM-434	1		256	ShB 409-27-39	OSSM-434	5
257	ShB 409-7	OSSM-434	1		257	ShB 413-26-7	OSSM-438	1
258	ShB 409-8	OSSM-434	3		258	ShB 414-26-3	OSSM-439	3
259	ShB 409-10	OSSM-434	5		259	ShB 415-16-7	OSSM-440	1
260	ShB 409-11	OSSM-434	1		260	ShB 415-23-57	OSSM-440	3
261	ShB 409-12	OSSM-434	3		261	ShB 508-12-16	OSSM-533	5
262	ShB 409-13	OSSM-434	3		262	ShB 509-12-48	OSSM-535	3
263	ShB 409-16	OSSM-434	3		263	ShB 509-19-59	OSSM-535	1
264	ShB 409-17	OSSM-434	1		264	ShB 510-2-27	OSSM-534	3
265	ShB 409-18	OSSM-434	1		265	ShB 510-3-68	OSSM-534	5
266	ShB 409-19	OSSM-434	1		266	ShB 511-6-39	OSSM-536	1
267	ShB 409-2	OSSM-434	1		267	ShB 511-7-47	OSSM-536	3
268	ShB 409-20	OSSM-434	1		268	ShB 511-8-39	OSSM-536	5
269	ShB 409-21	OSSM-434	1		269	ShB 511-9-22	OSSM-536	1
270	ShB 409-22	OSSM-434	1		270	ShB 511-13-17	OSSM-536	3
271	ShB 409-23	OSSM-434	1		271	ShB 511-24-3	OSSM-536	3
272	ShB 409-24	OSSM-434	1		272	ShB 511-26-35	OSSM-536	3
273	ShB 409-25	OSSM-434	5		273	ShB 512-1-10	OSSM-537	3
274	ShB 409-26	OSSM-434	1		274	ShB 512-2-2	OSSM-537	1
275	ShB 409-27	OSSM-434	3		275	ShB 512-10-36	OSSM-537	1
276	ShB 413-26	OSSM-438	3		276	ShB 512-11-48	OSSM-537	3
277	ShB 414-2	OSSM-439	3		277	ShB 512-12-3	OSSM-537	1
278	ShB 414-3	OSSM-439	3		278	ShB 512-13-17	OSSM-537	1
279	ShB 414-4	OSSM-439	5		279	ShB 512-14-34	OSSM-537	1
280	ShB 414-6	OSSM-439	1		280	ShB 512-15-17	OSSM-537	1
281	ShB 414-9	OSSM-439	5		281	ShB 512-16-18	OSSM-537	1
282	ShB 414-10	OSSM-439	1		282	ShB 512-17-28	OSSM-537	5
283	ShB 414-19	OSSM-439	3		283	ShB 512-18-12	OSSM-537	1
284	ShB 414-21	OSSM-439	1		284	ShB 512-19-1	OSSM-537	3
285	ShB 414-23	OSSM-439	3		285	ShB 512-3-34	OSSM-537	1
286	ShB 414-25	OSSM-439	5		286	ShB 512-4-41	OSSM-537	3
287	ShB 414-26	OSSM-439	1		287	ShB 512-5-3	OSSM-537	5
288	ShB 414-29	OSSM-439	3		288	ShB 512-6-17	OSSM-537	1
289	ShB 415-16	OSSM-440	1		289	ShB 512-7-22	OSSM-537	3
290	ShB 415-23	OSSM-440	3		290	ShB 512-8-38	OSSM-537	5
291	ShB 508-12	OSSM-533	3		291	ShB 512-9-13	OSSM-537	1
292	ShB 509-12	OSSM-535	3		292	ShB 512-20-24	OSSM-537	3
293	ShB 509-19	OSSM-535	1		293	ShB 512-21-10	OSSM-537	5
294	ShB 509-20	OSSM-535	1		294	ShB 512-22-3	OSSM-537	1
295	ShB 509-22	OSSM-535	1		295	ShB 512-23-52	OSSM-537	3
296	ShB 509-28	OSSM-535	1		296	ShB 512-24-75	OSSM-537	5
297	ShB 510-2	OSSM-534	1		297	ShB 512-25-14	OSSM-537	1
298	ShB 510-3	OSSM-534	1		298	ShB 512-26-3	OSSM-537	3
299	ShB 510-4	OSSM-534	1		299	ShB 512-27-10	OSSM-537	1
300	ShB 510-7	OSSM-534	1		300	ShB 512-28-23	OSSM-537	3
301	ShB 510-12	OSSM-534	1		301	ShB 524-12-1	OSSM-549	5
302	ShB 510-15	OSSM-534	5		302	ShB 524-13-14	OSSM-549	1
303	ShB 510-19	OSSM-534	1		303	ShB 524-14-13	OSSM-549	3
304	ShB 510-20	OSSM-534	3		304	ShB 524-19-32	OSSM-549	3
305	ShB 510-21	OSSM-534	5		305	ShB 524-20-51	OSSM-549	3
306	ShB 510-22	OSSM-534	1		306	ShB 525-8-32	OSSM-550	1
307	ShB 511-6	OSSM-536	3		307	ShB 525-15-2	OSSM-550	1
308	ShB 511-7	OSSM-536	3		308	ShB 528-4-39	OSSM-553	1
309	ShB 511-8	OSSM-536	3		309	ShB 529-12-17	OSSM-554	1
310	ShB 511-9	OSSM-536	3		310	ShB 532-2-24	OSSM-557	3
311	ShB 511-13	OSSM-536	5		311	ShB 532-10-12	OSSM-557	1
312	ShB 511-24	OSSM-536	1		312	ShB 532-20-3	OSSM-557	1
313	ShB 511-26	OSSM-536	5		313	ShB 537-10-3	OSSM-562	3
314	ShB 512-1	OSSM-537	1		314	ShB 538-5-28	OSSM-563	1
315	ShB 512-2	OSSM-537	3		315	ShB 539-14-34	OSSM-564	5
316	ShB 512-10	OSSM-537	1		316	ShB 539-15-28	OSSM-564	1
317	ShB 512-11	OSSM-537	3		317	ShB 553-2-8	OSSM-578	3
318	ShB 512-12	OSSM-537	5		318	ShB 553-8-41	OSSM-578	3
319	ShB 512-13	OSSM-537	1		319	ShB 553-19-3	OSSM-578	3
320	ShB 512-14	OSSM-537	3		320	ShB 553-23-20	OSSM-578	3
321	ShB 512-15	OSSM-537	1		321	ShB 554-10-21	OSSM-579	5
322	ShB 512-16	OSSM-537	3		322	ShB 554-14-37	OSSM-579	1
323	ShB 512-17	OSSM-537	3		323	ShB 554-20-2	OSSM-579	5
324	ShB 512-18	OSSM-537	1		324	ShB 555-1-47	OSSM-580	1
325	ShB 512-19	OSSM-537	1		325	ShB 555-2-17	OSSM-580	3
326	ShB 512-3	OSSM-537	1		326	ShB 555-3-38	OSSM-580	1
327	ShB 512-4	OSSM-537	1		327	ShB 555-4-24	OSSM-580	3
328	ShB 512-5	OSSM-537	1		328	ShB 555-5-47	OSSM-580	5
329	ShB 512-6	OSSM-537	1		329	ShB 555-6-37	OSSM-580	1
330	ShB 512-7	OSSM-537	5		330	ShB 555-7-25	OSSM-580	3
331	ShB 512-8	OSSM-537	1		331	ShB 555-8-1	OSSM-580	1
332	ShB 512-9	OSSM-537	3		332	ShB 555-9-42	OSSM-580	3
333	ShB 512-20	OSSM-537	5		333	ShB 555-10-23	OSSM-580	3
334	ShB 512-21	OSSM-537	1		334	ShB 555-11-19	OSSM-580	3
335	ShB 512-22	OSSM-537	3		335	ShB 555-12-7	OSSM-580	1
336	ShB 512-23	OSSM-537	3		336	ShB 555-13-25	OSSM-580	1
337	ShB 512-24	OSSM-537	3		337	ShB 555-14-14	OSSM-580	1
338	ShB 512-25	OSSM-537	3		338	ShB 555-15-3	OSSM-580	1
339	ShB 512-26	OSSM-537	1		339	ShB 555-16-48	OSSM-580	1
340	ShB 512-27	OSSM-537	5		340	ShB 555-17-47	OSSM-580	3
341	ShB 512-28	OSSM-537	1		341	ShB 555-18-3	OSSM-580	1
342	ShB 524-12	OSSM-549	3		342	ShB 555-19-22	OSSM-580	1
343	ShB 524-13	OSSM-549	5		343	ShB 555-20-37	OSSM-580	3
344	ShB 524-14	OSSM-549	1		344	ShB 555-21-27	OSSM-580	5
345	ShB 524-19	OSSM-549	3		345	ShB 555-22-10	OSSM-580	1
346	ShB 524-20	OSSM-549	3		346	ShB 555-23-13	OSSM-580	3
347	ShB 525-2	OSSM-550	3		347	ShB 555-24-52	OSSM-580	5
348	ShB 525-3	OSSM-550	3		348	ShB 556-7-25	OSSM-581	1
349	ShB 525-5	OSSM-550	5		349	ShB 556-8-47	OSSM-581	3
350	ShB 525-6	OSSM-550	1		350	ShB 556-9-27	OSSM-581	3
351	ShB 525-8	OSSM-550	1		351	ShB 556-10-35	OSSM-581	3
352	ShB 525-10	OSSM-550	1		352	ShB 556-17-2	OSSM-581	3
353	ShB 525-11	OSSM-550	1		353	ShB 556-18-17	OSSM-581	5
354	ShB 525-12	OSSM-550	1		354	ShB 557-2-25	OSSM-582	1
355	ShB 525-13	OSSM-550	1		355	ShB 557-13-11	OSSM-582	5
356	ShB 525-15	OSSM-550	1		356	ShB 557-21-23	OSSM-582	1
357	ShB 525-18	OSSM-550	5		357	ShB 558-10-47	OSSM-583	3
358	ShB 525-20	OSSM-550	1		358	ShB 562-2-1	OSSM-587	1
359	ShB 528-4	OSSM-553	3		359	ShB 562-3-6	OSSM-587	3
360	ShB 529-12	OSSM-554	3		360	ShB 563-1-35	OSSM-588	5
361	ShB 532-2	OSSM-557	3		361	ShB 563-2-12	OSSM-588	1
362	ShB 532-10	OSSM-557	3		362	ShB 563-3-78	OSSM-588	3
363	ShB 532-20	OSSM-557	3		363	ShB 563-4-52	OSSM-588	1
364	ShB 537-10	OSSM-562	3		364	ShB 563-5-14	OSSM-588	3
365	ShB 538-5	OSSM-563	1		365	ShB 563-6-38	OSSM-588	3
366	ShB 539-14	OSSM-564	1		366	ShB 563-7-18	OSSM-588	1
367	ShB 539-15	OSSM-564	1		367	ShB 563-8-23	OSSM-588	1
368	ShB 553-2	OSSM-578	1		368	ShB 563-9-9	OSSM-588	3
369	ShB 553-8	OSSM-578	1		369	ShB 563-10-14	OSSM-588	1
370	ShB 553-19	OSSM-578	1		370	ShB 563-11-41	OSSM-588	1
371	ShB 553-3	OSSM-578	1		371	ShB 563-12-3	OSSM-588	1
372	ShB 553-4	OSSM-578	5		372	ShB 563-13-20	OSSM-588	5
373	ShB 553-6	OSSM-578	1		373	ShB 563-14-15	OSSM-588	1
374	ShB 553-7	OSSM-578	3		374	ShB 563-15-41	OSSM-588	3
375	ShB 553-9	OSSM-578	3		375	ShB 563-16-26	OSSM-588	5
376	ShB 553-10	OSSM-578	3		376	ShB 563-17-36	OSSM-588	1
377	ShB 553-11	OSSM-578	1		377	ShB 563-18-48	OSSM-588	3
378	ShB 553-14	OSSM-578	1		378	ShB 563-19-45	OSSM-588	3
379	ShB 553-17	OSSM-578	1		379	ShB 563-20-23	OSSM-588	3
380	ShB 553-19	OSSM-578	1		380	ShB 563-21-1	OSSM-588	3
381	ShB 553-23	OSSM-578	1		381	ShB 563-22-10	OSSM-588	1
382	ShB 554-10	OSSM-579	1		382	ShB 563-23-17	OSSM-588	3
383	ShB 554-14	OSSM-579	1		383	ShB 563-24-23	OSSM-588	1
384	ShB 554-20	OSSM-579	1		384	ShB 564-1-7	OSSM-589	3
385	ShB 555-1	OSSM-580	1		385	ShB 564-2-14	OSSM-589	5
386	ShB 555-2	OSSM-580	5		386	ShB 564-3-39	OSSM-589	1
387	ShB 555-3	OSSM-580	1		387	ShB 564-5-28	OSSM-589	3
388	ShB 555-4	OSSM-580	3		388	ShB 564-6-4	OSSM-589	3
389	ShB 555-5	OSSM-580	3		389	ShB 564-7-36	OSSM-589	3
390	ShB 555-6	OSSM-580	3		390	ShB 564-8-54	OSSM-589	3
391	ShB 555-7	OSSM-580	1		391	ShB 564-9-32	OSSM-589	5
392	ShB 555-8	OSSM-580	1		392	ShB 564-10-9	OSSM-589	1
393	ShB 555-9	OSSM-580	1		393	ShB 564-11-4	OSSM-589	1
394	ShB 555-10	OSSM-580	1		394	ShB 564-12-13	OSSM-589	1
395	ShB 555-11	OSSM-580	1		395	ShB 564-13-20	OSSM-589	1
396	ShB 555-12	OSSM-580	1		396	ShB 564-14-17	OSSM-589	1
397	ShB 555-13	OSSM-580	1		397	ShB 564-16-23	OSSM-589	1
398	ShB 555-14	OSSM-580	1		398	ShB 564-17-11	OSSM-589	1
399	ShB 555-15	OSSM-580	1		399	ShB 564-18-25	OSSM-589	3
400	ShB 555-16	OSSM-580	5		400	ShB 564-19-37	OSSM-589	1
401	ShB 555-17	OSSM-580	1		401	ShB 564-20-2	OSSM-589	3
402	ShB 555-18	OSSM-580	3		402	ShB 565-3-48	OSSM-590	3
403	ShB 555-19	OSSM-580	1		403	ShB 565-4-44	OSSM-590	3
404	ShB 555-20	OSSM-580	1		404	ShB 566-7-10	OSSM-591	3
405	ShB 555-21	OSSM-580	1		405	ShB 567-2-13	OSSM-592	3
406	ShB 555-22	OSSM-580	1		406	ShB 567-11-21	OSSM-592	3
407	ShB 555-23	OSSM-580	1		407	ShB 572-13-63	OSSM-597	1
408	ShB 555-24	OSSM-580	1		408	ShB 573-16-2	OSSM-598	1
409	ShB 556-7	OSSM-581	5		409	ShB 575-9-51	OSSM-600	1
410	ShB 556-8	OSSM-581	1		410	ShB 575-10-3	OSSM-600	1
411	ShB 556-9	OSSM-581	3		411	ShB 575-11-26	OSSM-600	1
412	ShB 556-10	OSSM-581	5		412	ShB 576-7-22	OSSM-601	1
413	ShB 556-17	OSSM-581	1		413	ShB 576-16-31	OSSM-601	1
414	ShB 556-18	OSSM-581	3		414	ShB 578-20-9	OSSM-603	5
415	ShB 557-2	OSSM-582	1		415	ShB 578-23-7	OSSM-603	1
416	ShB 557-3	OSSM-582	1		416	ShB 579-5-3	OSSM-604	5
417	ShB 557-4	OSSM-582	1		417	ShB 579-7-32	OSSM-604	3
418	ShB 557-5	OSSM-582	1		418	ShB 579-8-22	OSSM-604	3
419	ShB 557-6	OSSM-582	1		419	ShB 579-10-31	OSSM-604	1
420	ShB 557-7	OSSM-582	1		420	ShB 579-12-38	OSSM-604	1
421	ShB 557-9	OSSM-582	5		421	ShB 579-13-5	OSSM-604	1
422	ShB 557-10	OSSM-582	1		422	ShB 580-18-26	OSSM-605	1
423	ShB 557-11	OSSM-582	3		423	ShB 589-1-24	OSSM-614	1
424	ShB 557-13	OSSM-582	5		424	ShB 589-18-38	OSSM-614	1
425	ShB 557-14	OSSM-582	1		425	ShB 590-24-3	OSSM-615	1
426	ShB 557-19	OSSM-582	3		426	ShB 592-21-9	OSSM-617	1
427	ShB 557-21	OSSM-582	3		427	ShB 593-1-28	OSSM-618	1
428	ShB 558-10	OSSM-583	3		428	ShB 593-10-9	OSSM-618	5
429	ShB 562-2	OSSM-587	1		429	ShB 613-2-38	OSSM-638	1
430	ShB 562-3	OSSM-587	1		430	ShB 613-11-31	OSSM-638	3
431	ShB 563-1	OSSM-588	1		431	ShB 614-3-41	OSSM-639	5
432	ShB 563-2	OSSM-588	1		432	ShB 614-6-24	OSSM-639	3
433	ShB 563-3	OSSM-588	1		433	ShB 614-7-38	OSSM-639	1
434	ShB 563-4	OSSM-588	1		434	ShB 614-11-27	OSSM-639	1
435	ShB 563-5	OSSM-588	1		435	ShB 614-13-26	OSSM-639	1
436	ShB 563-6	OSSM-588	1		436	ShB 655-19-21	OSSM-695	1
437	ShB 563-7	OSSM-588	1		437	ShB 806-10-4	OSSM-831	1
438	ShB 563-8	OSSM-588	3		438	ShB 809-9-12	OSSM-834	1
439	ShB 563-9	OSSM-588	3		439	ShB 810-1-48	OSSM-835	1
440	ShB 563-10	OSSM-588	3		440	ShB 829-8-42	OSSM-854	1
441	ShB 563-11	OSSM-588	1		441	ShB 831-19-51	OSSM-856	1
442	ShB 563-12	OSSM-588	1		442	ShB 832-22-3	OSSM-857	5
443	ShB 563-13	OSSM-588	3		443	ShB 834-17-74	OSSM-859	1
444	ShB 563-14	OSSM-588	3		444	ShB 851-1-24	OSSM-877	3
445	ShB 563-15	OSSM-588	3		445	ShB 851-10-37	OSSM-877	1
446	ShB 563-16	OSSM-588	1		446	ShB 852-17-29	OSSM-878	1
447	ShB 563-17	OSSM-588	1		447	ShB 853-11-18	OSSM-879	1
448	ShB 563-18	OSSM-588	1		448	ShB 856-9-9	OSSM-882	1
449	ShB 563-19	OSSM-588	1		449	ShB 858-4-6	OSSM-884	1
450	ShB 563-20	OSSM-588	1		450	ShB 858-5-30	OSSM-884	1
451	ShB 563-21	OSSM-588	1		451	ShB 913-4-3	OSSM-953	3
452	ShB 563-22	OSSM-588	1		452	ShB 994-11-27	OSSM-1025	1
453	ShB 563-23	OSSM-588	1		453	ShB 995-1-38	OSSM-1026	3
454	ShB 563-24	OSSM-588	1		454	ShB 1057-5-7	OSSM-1090	5
455	ShB 564-1	OSSM-589	5		455	ShB 1061-4-1	OSSM-1094	1
456	ShB 564-2	OSSM-589	1		456	ShB 1061-5-14	OSSM-1094	3
457	ShB 564-3	OSSM-589	1		457	ShB 1069-2-31	OSSM-1102	1
458	ShB 564-5	OSSM-589	1		458	ShB 1076-12-52	OSSM-1109	1
459	ShB 564-6	OSSM-589	1		459	ShB 1085-9-18	OSSM-1118	3
460	ShB 564-7	OSSM-589	1		460	ShB 1086-7-13	OSSM-1119	1
461	ShB 564-8	OSSM-589	1		461	ShB 1094-5-10	OSSM-1127	5
462	ShB 564-9	OSSM-589	1		462	ShB 1097-17-14	OSSM-1130	1
463	ShB 564-10	OSSM-589	1		463	ShB 1097-18-34	OSSM-1130	3
464	ShB 564-11	OSSM-589	1		464	ShB 1105-8-31	OSSM-1138	1
465	ShB 564-12	OSSM-589	3		465	ShB 1105-9-10	OSSM-1138	3
466	ShB 564-13	OSSM-589	3		466	ShB 1115-7-22	OSSM-1148	5
467	ShB 564-14	OSSM-589	3		467	ShB 1115-9-34	OSSM-1148	1
468	ShB 564-16	OSSM-589	1		468	ShB 1117-2-51	OSSM-1150	3
469	ShB 564-17	OSSM-589	1		469	ShB 1117-18-3	OSSM-1150	3
470	ShB 564-18	OSSM-589	3		470	ShB 1117-19-28	OSSM-1150	3
471	ShB 564-19	OSSM-589	3		471	ShB 1118-9-36	OSSM-1151	1
472	ShB 564-20	OSSM-589	3		472	ShB 1119-3-51	OSSM-1152	1
473	ShB 565-3	OSSM-590	1		473	ShB 1119-10-2	OSSM-1152	1
474	ShB 565-4	OSSM-590	1		474	ShB 1119-18-10	OSSM-1152	1
475	ShB 565-5	OSSM-590	1		475	ShB 1119-19-12	OSSM-1152	1
476	ShB 565-7	OSSM-590	1		476	ShB 1120-1-51	OSSM-1153	1
477	ShB 565-9	OSSM-590	1		477	ShB 1121-3-21	OSSM-1154	1
478	ShB 565-10	OSSM-590	1		478	ShB 1123-14-4	OSSM-1156	1
479	ShB 565-13	OSSM-590	5		479	ShB 1125-23-31	OSSM-1158	1
480	ShB 565-17	OSSM-590	1		480	ShB 1128-5-11	OSSM-1161	3
481	ShB 565-19	OSSM-590	1		481	ShB 1128-11-9	OSSM-1161	3
482	ShB 565-27	OSSM-590	3		482	ShB 1129-1-12	OSSM-1162	3
483	ShB 566-7	OSSM-591	3		483	ShB 1129-4-39	OSSM-1162	3
484	ShB 567-2	OSSM-592	3		484	ShB 1129-7-24	OSSM-1162	1
485	ShB 567-11	OSSM-592	1		485	ShB 1129-11-20	OSSM-1162	3
486	ShB 572-13	OSSM-597	3		486	ShB 1129-12-46	OSSM-1162	3
487	ShB 573-16	OSSM-598	1		487	ShB 1129-16-4	OSSM-1162	3
488	ShB 575-9	OSSM-600	1		488	ShB 1133-3-14	OSSM-1166	1
489	ShB 575-10	OSSM-600	5		489	ShB 1135-6-23	OSSM-1168	1
490	ShB 575-11	OSSM-600	1		490	ShB 1135-11-9	OSSM-1168	1
491	ShB 576-7	OSSM-601	1		491	ShB 1135-25-29	OSSM-1168	1
492	ShB 576-16	OSSM-601	1		492	ShB 1136-3-1	OSSM-1169	1
493	ShB 578-20	OSSM-603	1		493	ShB 1137-8-14	OSSM-1170	1
494	ShB 578-23	OSSM-603	5		494	ShB 1137-9-21	OSSM-1170	1
495	ShB 579-5	OSSM-604	1		495	ShB 1146-13-60	OSSM-1179	1
496	ShB 579-7	OSSM-604	3		496	ShB 1149-5-33	OSSM-1182	1
497	ShB 579-8	OSSM-604	1		497	ShB 1153-12-20	OSSM-1187	5
498	ShB 579-10	OSSM-604	3		498	ShB 1156-5-27	OSSM-1190	1
499	ShB 579-12	OSSM-604	5		499	ShB 1158-14-19	OSSM-1192	1
500	ShB 579-13	OSSM-604	1		500	ShB 1159-6-9	OSSM-1193	1
501	ShB 580-18	OSSM-605	3		501	ShB 1159-7-32	OSSM-1193	1
502	ShB 589-1	OSSM-614	3		502	ShB 1183-6-44	OSSM-1217	3
503	ShB 589-18	OSSM-614	3		503	ShB 1184-2-4	OSSM-1218	1
504	ShB 590-24	OSSM-615	1		504	ShB 1187-16-19	OSSM-1221	1
505	ShB 592-21	OSSM-617	1		505	ShB 1194-1-29	OSSM-1228	1
506	ShB 593-1	OSSM-618	1		506	ShB 1226-12-4	OSSM-1261	1
507	ShB 593-2	OSSM-618	1		507	ShB 1333-2-39	OSSM-1371	3
508	ShB 593-3	OSSM-618	1		508	ShB 1357-21-8	OSSM-1395	3
509	ShB 593-5	OSSM-618	1		509	ShB 1395-8-42	OSSM-1433	3
510	ShB 593-6	OSSM-618	1		510	ShB 1419-6-31	OSSM-1457	1
511	ShB 593-7	OSSM-618	1		511	ShB 1444-6-59	OSSM-1482	3
512	ShB 593-8	OSSM-618	1		512	ShB 1447-6-29	OSSM-1485	3
513	ShB 593-9	OSSM-618	3		513	ShB 1447-10-37	OSSM-1485	3
514	ShB 593-10	OSSM-618	3		514	ShB 1447-11-42	OSSM-1485	3
515	ShB 593-11	OSSM-618	3		515	ShB 1448-1-12	OSSM-1486	1
516	ShB 593-13	OSSM-618	1		516	ShB 1448-2-38	OSSM-1486	1
517	ShB 593-17	OSSM-618	1		517	ShB 1448-5-3	OSSM-1486	1
518	ShB 593-19	OSSM-618	3		518	ShB 1448-6-28	OSSM-1486	1
519	ShB 593-20	OSSM-618	3		519	ShB 1448-7-17	OSSM-1486	1
520	ShB 593-21	OSSM-618	3		520	ShB 1448-8-33	OSSM-1486	1
521	ShB 593-24	OSSM-618	1		521	ShB 1449-2-16	OSSM-1487	5
522	ShB 613-2	OSSM-638	1		522	ShB 1450-2-16	OSSM-1488	1
523	ShB 613-3	OSSM-638	1		523	ShB 1450-8-18	OSSM-1488	1
524	ShB 613-4	OSSM-638	1		524	ShB 1456-21-14	OSSM-1494	3
525	ShB 613-5	OSSM-638	1		525	ShB 1457-12-17	OSSM-1495	3
526	ShB 613-7	OSSM-638	1		526	ShB 1458-8-32	OSSM-1496	3
527	ShB 613-9	OSSM-638	1		527	ShB 1461-2-14	OSSM-1499	1
528	ShB 613-10	OSSM-638	1		528	ShB 1461-11-21	OSSM-1499	3
529	ShB 613-12	OSSM-638	1		529	ShB 1462-7-9	OSSM-1500	1
530	ShB 613-14	OSSM-638	5		530	ShB 1462-8-24	OSSM-1500	3
531	ShB 613-15	OSSM-638	1		531	ShB 1467-11-3	OSSM-1505	5
532	ShB 613-17	OSSM-638	1		532	ShB 1467-12-14	OSSM-1505	1
533	ShB 613-20	OSSM-638	1		533	ShB 1478-8-20	OSSM-1516	1
534	ShB 613-11	OSSM-638	1		534	ShB 1485-17-14	OSSM-1523	3
535	ShB 614-3	OSSM-639	1		535	ShB 1485-18-27	OSSM-1523	1
536	ShB 614-6	OSSM-639	5		536	ShB 1489-12-38	OSSM-1527	5
537	ShB 614-7	OSSM-639	1		537	ShB 1497-9-10	OSSM-1535	1
538	ShB 614-11	OSSM-639	3		538	ShB 1505-8-32	OSSM-1543	3
539	ShB 614-13	OSSM-639	3		539	ShB 1510-4-50	OSSM-1548	1
540	ShB 655-1	OSSM-695	3		540	ShB 1515-11-7	OSSM-1553	3
541	ShB 655-2	OSSM-695	1		541	ShB 1531-22-11	OSSM-1569	5
542	ShB 655-3	OSSM-695	1		542	ShB 1546-6-14	OSSM-1584	1
543	ShB 655-7	OSSM-695	3		543	ShB 1553-3-22	OSSM-1591	3
544	ShB 655-11	OSSM-695	3		544	ShB 1556-23-5	OSSM-1594	3
545	ShB 655-19	OSSM-695	3		545	ShB 1560-4-27	OSSM-1598	3
546	ShB 806-10	OSSM-831	1		546	ShB 1567-13-8	OSSM-1606	1
547	ShB 806-11	OSSM-831	1		547	ShB 1568-21-14	OSSM-1607	1
548	ShB 806-15	OSSM-831	5		548	ShB 1569-18-32	OSSM-1608	1
549	ShB 809-9	OSSM-834	1		549	ShB 1571-17-8	OSSM-1610	3
550	ShB 810-1	OSSM-835	1		550	ShB 1580-17-32	OSSM-1619	1
551	ShB 829-8	OSSM-854	1		551	ShB 1581-9-61	OSSM-1620	1
552	ShB 831-19	OSSM-856	1		552	ShB 1584-11-14	OSSM-1623	1
553	ShB 832-22	OSSM-857	1		553	ShB 1588-19-47	OSSM-1627	5
554	ShB 832-24	OSSM-857	1		554	ShB 1618-20-21	OSSM-1657	1
555	ShB 832-25	OSSM-857	5		555	ShB 1633-19-41	OSSM-1672	3
556	ShB 834-17	OSSM-859	1		556	ShB 1643-15-7	OSSM-1682	3
557	ShB 851-1	OSSM-877	1		557	ShB 1683-15-9	OSSM-1722	3
558	ShB 851-10	OSSM-877	1		558	ShB 1731-13-4	OSSM-1770	1
559	ShB 852-17	OSSM-878	1		559	ShB 1732-3-37	OSSM-1771	1
560	ShB 852-19	OSSM-878	1		560	ShB 1744-6-24	OSSM-1783	3
561	ShB 852-22	OSSM-878	5		561	ShB 1745-1-32	OSSM-1784	3
562	ShB 853-1	OSSM-879	3		562	ShB 1746-15-46	OSSM-1785	3
563	ShB 853-10	OSSM-879	1		563	ShB 1748-13-56	OSSM-1787	1
564	ShB 853-11	OSSM-879	1		564	ShB 1761-17-3	OSSM-1800	1
565	ShB 856-9	OSSM-882	1		565	ShB 1766-3-13	OSSM-1805	1
566	ShB 858-4	OSSM-884	1		566	ShB 1859-14-24	OSSM-1898	1
567	ShB 858-5	OSSM-884	1		567	ShB 1927-4-31	OSSM-1967	1
568	ShB 913-2	OSSM-953	1		568	ShB 1942-17-14	OSSM-1982	1
569	ShB 913-3	OSSM-953	1		569	ShB 1945-13-4	OSSM-1985	1
570	ShB 913-4	OSSM-953	1		570	ShB 1946-22-28	OSSM-1986	1
571	ShB 913-7	OSSM-953	1		571	ShB 2014-12-37	OSSM-2054	1
572	ShB 913-9	OSSM-953	5		572	ShB 2018-18-1	OSSM-2058	5
573	ShB 994-11	OSSM-1025	1		573	ShB 2023-28-5	OSSM-2061	1
574	ShB 995-1	OSSM-1026	3		574	ShB 2024-43-24	OSSM-2063	1
575	ShB 1057-5	OSSM-1090	3		575	ShB 2027-16-32	OSSM-2067	3
576	ShB 1061-4	OSSM-1094	3		576	ShB 2027-21-19	OSSM-2067	1
577	ShB 1061-5	OSSM-1094	1		577	ShB 2029-17-8	OSSM-2069	1
578	ShB 1069-2	OSSM-1102	1		578	ShB 2032-33-20	OSSM-2072	5
579	ShB 1076-12	OSSM-1109	3		579	ShB 2033-27-3	OSSM-2073	1
580	ShB 1085-9	OSSM-1118	3		580	ShB 2034-27-1	OSSM-2074	3
581	ShB 1086-7	OSSM-1119	3		581	ShB 2035-25-11	OSSM-2075	3
582	ShB 1094-5	OSSM-1127	1		582	ShB 2035-28-3	OSSM-2075	3
583	ShB 1097-17	OSSM-1130	1		583	ShB 2036-29-42	OSSM-2076	1
584	ShB 1097-18	OSSM-1130	1		584	ShB 2036-30-31	OSSM-2076	1
585	ShB 1105-8	OSSM-1138	5		585	ShB 2038-30-2	OSSM-2078	1
586	ShB 1105-9	OSSM-1138	1		586	ShB 2039-23-57	OSSM-2079	3
587	ShB 1115-7	OSSM-1148	1		587	ShB 2040-19-12	OSSM-2080	3
588	ShB 1115-9	OSSM-1148	3		588	ShB 2051-7-58	OSSM-2081	1
589	ShB 1117-2	OSSM-1150	1		589	ShB 2041-23-27	OSSM-2081	1
590	ShB 1117-18	OSSM-1150	1		590	ShB 2042-3-63	OSSM-2082	5
591	ShB 1117-19	OSSM-1150	5		591	ShB 2042-6-34	OSSM-2082	1
592	ShB 1118-3	OSSM-1151	1		592	ShB 2043-28-1	OSSM-2083	1
593	ShB 1118-7	OSSM-1151	1		593	ShB 2117-11-21	OSSM-2157	1
594	ShB 1118-8	OSSM-1151	1		594	ShB 2358-11-14	OSSM-2399	3
595	ShB 1118-9	OSSM-1151	1		595	ShB 2385-10-3	OSSM-2426	1
596	ShB 1119-3	OSSM-1152	1		596	ShB 2422-9-14	OSSM-2463	1
597	ShB 1119-10	OSSM-1152	5		597	ShB 3701-14-24	OSSM-3741	1
598	ShB 1119-18	OSSM-1152	3		598	ShB 5288-4-32	OSSM-5328	1
599	ShB 1119-19	OSSM-1152	3		599	ShB 5381-29-33	OSSM-5421	1
600	ShB 1120-1	OSSM-1153	3		600	ShB 5689-13-51	OSSM-5729	1
601	ShB 1121-3	OSSM-1154	1		601	ShB 3652-19-21	OSSM-3692	3
602	ShB 1123-14	OSSM-1156	1		602	ShB 5774-9-30	OSSM-5814	1
603	ShB 1125-2	OSSM-1158	1		603	ShB 5774-14-14	OSSM-5814	1
604	ShB 1125-11	OSSM-1158	5		604	ShB 5774-32-3	OSSM-5814	1
605	ShB 1125-20	OSSM-1158	1		605	ShB 6902-3-34	OSSM-6942	1
606	ShB 1125-23	OSSM-1158	1		606	ShB 7060-12-60	OSSM-7100	1
607	ShB 1128-5	OSSM-1161	3		607	ShB 7066-3-14	OSSM-7106	1
608	ShB 1128-11	OSSM-1161	1		608	ShB 7072-11-21	OSSM-7112	1
609	ShB 1129-1	OSSM-1162	1		609	ShB 7079-3-2	OSSM-7119	1
610	ShB 1129-4	OSSM-1162	5		610	ShB 7079-4-10	OSSM-7119	5
611	ShB 1129-7	OSSM-1162	1		611	ShB 7079-5-34	OSSM-7119	1
612	ShB 1129-11	OSSM-1162	1		612	ShB 7137 -2-45	OSSM-7177	3
613	ShB 1129-12	OSSM-1162	1		613	ShB 8107-25-33	OSSM-8147	3
614	ShB 1129-16	OSSM-1162	1		614	ShB 8489-10-28	OSSM-8529	1
615	ShB 1133-3	OSSM-1166	1		615	ShB 8932-12-14	OSSM-8972	1
616	ShB 1133-4	OSSM-1166	1		616	ShB 8932-13-9	OSSM-8972	1
617	ShB 1133-7	OSSM-1166	5		617	ShB 8932-16-11	OSSM-8972	1
618	ShB 1133-10	OSSM-1166	1		618	ShB 8932-19-2	OSSM-8972	1
619	ShB 1135-6	OSSM-1168	3		619	ShB 9432-16-14	OSSM-9472	3
620	ShB 1135-11	OSSM-1168	3		620	ShB 9972-3-24	OSSM-10012	5
621	ShB 1135-25	OSSM-1168	3
622	ShB 1136-3	OSSM-1169	3
623	ShB 1137-8	OSSM-1170	1
624	ShB 1137-9	OSSM-1170	1
625	ShB 1146-13	OSSM-1179	1
626	ShB 1149-5	OSSM-1182	5
627	ShB 1153-12	OSSM-1187	1
628	ShB 1156-5	OSSM-1190	1
629	ShB 1158-14	OSSM-1192	3
630	ShB 1159-6	OSSM-1193	1
631	ShB 1159-7	OSSM-1193	1
632	ShB 1183-1	OSSM-1217	5
633	ShB 1183-3	OSSM-1217	1
634	ShB 1183-5	OSSM-1217	1
635	ShB 1183-6	OSSM-1217	3
636	ShB 1184-2	OSSM-1218	3
637	ShB 1187-16	OSSM-1221	1
638	ShB 1194-1	OSSM-1228	1
639	ShB 1226-12	OSSM-1261	5
640	ShB 1333-2	OSSM-1371	1
641	ShB 1357-2	OSSM-1395	5
642	ShB 1357-10	OSSM-1395	1
643	ShB 1357-17	OSSM-1395	1
644	ShB 1357-21	OSSM-1395	1
645	ShB 1395-8	OSSM-1433	1
646	ShB 1419-6	OSSM-1457	5
647	ShB 1444-6	OSSM-1482	1
648	ShB 1447-6	OSSM-1485	1
649	ShB 1447-10	OSSM-1485	5
650	ShB 1447-11	OSSM-1485	1
651	ShB 1448-1	OSSM-1486	3
652	ShB 1448-2	OSSM-1486	3
653	ShB 1448-5	OSSM-1486	1
654	ShB 1448-6	OSSM-1486	1
655	ShB 1448-7	OSSM-1486	5
656	ShB 1448-8	OSSM-1486	1
657	ShB 1449-2	OSSM-1487	5
658	ShB 1449-4	OSSM-1487	1
659	ShB 1449-12	OSSM-1487	1
660	ShB 1449-19	OSSM-1487	1
661	ShB 1450-2	OSSM-1488	1
662	ShB 1450-8	OSSM-1488	5
663	ShB 1456-21	OSSM-1494	1
664	ShB 1457-12	OSSM-1495	1
665	ShB 1458-8	OSSM-1496	5
666	ShB 1461-2	OSSM-1499	1
667	ShB 1461-11	OSSM-1499	1
668	ShB 1462-7	OSSM-1500	1
669	ShB 1462-8	OSSM-1500	1
670	ShB 1467-11	OSSM-1505	1
671	ShB 1467-12	OSSM-1505	1
672	ShB 1478-3	OSSM-1516	1
673	ShB 1478-5	OSSM-1516	1
674	ShB 1478-8	OSSM-1516	5
675	ShB 1485-17	OSSM-1523	1
676	ShB 1485-18	OSSM-1523	3
677	ShB 1489-12	OSSM-1527	5
678	ShB 1497-9	OSSM-1535	3
679	ShB 1505-8	OSSM-1543	3
680	ShB 1510-3	OSSM-1548	1
681	ShB 1510-4	OSSM-1548	1
682	ShB 1510-7	OSSM-1548	5
683	ShB 1510-21	OSSM-1548	1
684	ShB 1515-11	OSSM-1553	5
685	ShB 1531-22	OSSM-1569	1
686	ShB 1546-6	OSSM-1584	1
687	ShB 1553-3	OSSM-1591	1
688	ShB 1556-23	OSSM-1594	1
689	ShB 1560-4	OSSM-1598	5
690	ShB 1567-13	OSSM-1606	1
691	ShB 1568-1	OSSM-1607	1
692	ShB 1568-19	OSSM-1607	5
693	ShB 1568-21	OSSM-1607	1
694	ShB 1569-18	OSSM-1608	3
695	ShB 1571-17	OSSM-1610	3
696	ShB 1580-17	OSSM-1619	3
697	ShB 1581-9	OSSM-1620	1
698	ShB 1584-1	OSSM-1623	1
699	ShB 1584-10	OSSM-1623	1
700	ShB 1584-11	OSSM-1623	1
701	ShB 1588-19	OSSM-1627	1
702	ShB 1618-20	OSSM-1657	1
703	ShB 1633-19	OSSM-1672	1
704	ShB 1643-15	OSSM-1682	1
705	ShB 1683-1	OSSM-1722	1
706	ShB 1683-11	OSSM-1722	5
707	ShB 1683-15	OSSM-1722	1
708	ShB 1731-13	OSSM-1770	3
709	ShB 1732-3	OSSM-1771	1
710	ShB 1744-6	OSSM-1783	3
711	ShB 1745-1	OSSM-1784	3
712	ShB 1746-15	OSSM-1785	1
713	ShB 1748-3	OSSM-1787	1
714	ShB 1748-9	OSSM-1787	5
715	ShB 1748-13	OSSM-1787	1
716	ShB 1761-17	OSSM-1800	1
717	ShB 1766-3	OSSM-1805	3
718	ShB 1859-14	OSSM-1898	1
719	ShB 1927-4	OSSM-1967	1
720	ShB 1942-17	OSSM-1982	1
721	ShB 1945-3	OSSM-1985	5
722	ShB 1945-9	OSSM-1985	1
723	ShB 1945-13	OSSM-1985	3
724	ShB 1946-22	OSSM-1986	5
725	ShB 2014-12	OSSM-2054	3
726	ShB 2018-18	OSSM-2058	3
727	ShB 2021-1	OSSM-2061	1
728	ShB 2021-5	OSSM-2061	1
729	ShB 2021-15	OSSM-2061	1
730	ShB 2023-28	OSSM-2063	1
731	ShB 2027-16	OSSM-2067	1
732	ShB 2027-21	OSSM-2067	1
733	ShB 2029-3	OSSM-2069	1
734	ShB 2029-11	OSSM-2069	1
735	ShB 2029-17	OSSM-2069	1
736	ShB 2032-33	OSSM-2072	5
737	ShB 2033-27	OSSM-2073	1
738	ShB 2034-27	OSSM-2074	3
739	ShB 2035-25	OSSM-2075	3
740	ShB 2035-28	OSSM-2075	1
741	ShB 2036-29	OSSM-2076	1
742	ShB 2036-2	OSSM-2076	5
743	ShB 2036-28	OSSM-2076	1
744	ShB 2036-30	OSSM-2076	1
745	ShB 2038-30	OSSM-2078	3
746	ShB 2039-23	OSSM-2079	1
747	ShB 2040-19	OSSM-2080	1
748	ShB 2041-9	OSSM-2081	1
749	ShB 2041-23	OSSM-2081	5
750	ShB 2042-3	OSSM-2082	1
751	ShB 2042-6	OSSM-2082	3
752	ShB 2042-12	OSSM-2082	1
753	ShB 2043-28	OSSM-2083	5
754	ShB 2048-6	OSSM-2088	1
755	ShB 2048-9	OSSM-2088	3
756	ShB 2051-9	OSSM-2091	1
757	ShB 2055-4	OSSM-2095	3
758	ShB 2055-21	OSSM-2095	3
759	ShB 2055-24	OSSM-2095	3
760	ShB 2085-15	OSSM-2125	1
761	ShB 2117-11	OSSM-2157	1
762	ShB 2136-18	OSSM-2176	5
763	ShB 2140-11	OSSM-2180	1
764	ShB 2148-3	OSSM-2188	1
765	ShB 2358-3	OSSM-2399	5
766	ShB 2358-5	OSSM-2399	3
767	ShB 2358-7	OSSM-2399	3
768	ShB 2358-11	OSSM-2399	3
769	ShB 2385-10	OSSM-2426	1
770	ShB 2422-9	OSSM-2463	1
771	ShB 3652-19	OSSM-3692	5
772	ShB 3701-14	OSSM-3741	1
773	ShB 5288-4	OSSM-5328	1
774	ShB 5381-29	OSSM-5421	5
775	ShB 5689-13	OSSM-5729	3
776	ShB 5774-3	OSSM-5814	1
777	ShB 5774-9	OSSM-5814	1
778	ShB 5774-14	OSSM-5814	1
779	ShB 5774-32	OSSM-5814	1
780	ShB 6902-39	OSSM-6942	1
781	ShB 7060-12	OSSM-7100	1
782	ShB 7066-3	OSSM-7106	1
783	ShB 7072-11	OSSM-7112	1
784	ShB 7079-3	OSSM-7119	1
785	ShB 7079-4	OSSM-7119	5
786	ShB 7079-5	OSSM-7119	1
787	ShB 7079-7	OSSM-7119	3
788	ShB 7079-8	OSSM-7119	1
789	ShB 7079-11	OSSM-7119	3
790	ShB 7079-13	OSSM-7119	3
791	ShB 7137 -2	OSSM-7177	3
792	ShB 7874-11	OSSM-7914	1
793	ShB 8107-25	OSSM-8147	1
794	ShB 8489-10	OSSM-8529	1
795	ShB 8932-12	OSSM-8972	1
796	ShB 8932-13	OSSM-8972	1
797	ShB 8932-16	OSSM-8972	1
798	ShB 8932-19	OSSM-8972	1
799	ShB 8932-20	OSSM-8972	1
800	ShB 9432-16	OSSM-9472	1
801	ShB 9972-3	OSSM-10012	5
