# Supplementary material for: Mutation resource of Samba Mahsuri revealed the presence of high extent of variations among key traits for rice improvement
Source: PLoS One. 2021 Oct 20;16(10):e0258816. doi: 10.1371/journal.pone.0258816 (PMC8528289; doi:10.1371/journal.pone.0258816)
Supplement: S10 Table — (XLS) [file pone.0258816.s010.xls]

## Sheet: S10 Table
S10 Table. List of mutants that exhibit resistance for bacterial blight from M2 to M5 generations
	M2						M3						M4						M5
	S.No.	Entry No.	OSSM Code	Score			S.No.	Entry No.	OSSM Code	Score			S.No.	Entry No.	OSSM Code	Score			S.No.	Entry No.	OSSM Code	M5 code	Score
	1	BB 1-1	OSSM-1	3			1	BB 1-1-23	OSSM-1	1			1	BB 25-8-3-47	OSSM-25	3			1	BB 46-3-59-69-3	OSSM-65	BB-42	1
	2	BB 1-2	OSSM-1	3			2	BB 2-21-19	OSSM-2	3			2	BB 46-3-59-69	OSSM-65	1			2	BB 156-4-36-94-29	OSSM-180	BB-130	1
	3	BB 1-14	OSSM-1	3			3	BB 4-13-39	OSSM-4	1			3	BB -68-12-39-3	OSSM-89	3			3	BB 243-14-24-24-115	OSSM-268	BB-132	3
	4	BB 1-22	OSSM-1	3			4	BB 4-14-34	OSSM-4	3			4	BB 156-4-36-94	OSSM-180	3			4	BB 257-24-19-34-9	OSSM-282	BB-133	1
	5	BB 1-25	OSSM-1	3			5	BB 6-3-29	OSSM-6	1			5	BB 235-23-44-31	OSSM-260	1			5	BB 259-14-38-68-3	OSSM-284	BB-49	3
	6	BB 1-6	OSSM-1	3			6	BB 9-13-15	OSSM-9	1			6	BB 243-14-24-24	OSSM-268	3			6	BB 289-4-47-14-97	OSSM-314	BB-61	3
	7	BB 1-4	OSSM-1	3			7	BB 9-19-35	OSSM-9	3			7	BB 243-15-47-31	OSSM-268	3			7	BB 309-21-14-24-31	OSSM-334	BB-99	1
	8	BB 10-18	OSSM-1	3			8	BB 9-21-38	OSSM-9	1			8	BB 253-27-41-5	OSSM-278	1			8	BB 432-17-64-22-51	OSSM-457	BB-100	3
	9	BB 2-1	OSSM-2	1			9	BB 13-18-11	OSSM-13	3			9	BB 257-24-19-34	OSSM-282	3			9	BB 596-12-38-37-12	OSSM-621	BB-114	1
	10	BB 2-8	OSSM-2	3			10	BB 14-9-37	OSSM-14	3			10	BB 259-12-16-47	OSSM-284	1			10	BB 602-17-67-11-33	OSSM-627	BB-116	3
	11	BB 2-13	OSSM-2	1			11	BB 15-1-9	OSSM-15	3			11	BB 259-13-24-59	OSSM-284	3			11	BB 621-18-47-37-7	OSSM-646	BB-131	1
	12	BB 2-14	OSSM-2	1			12	BB 15-6-20	OSSM-15	1			12	BB 259-14-38-68	OSSM-284	3			12	BB 667-10-38-44-28	OSSM-692	BB-36	1
	13	BB 2-21	OSSM-2	3			13	BB 15-7-12	OSSM-15	3			13	BB 259-20-45-97	OSSM-284	3			13	BB 779-10-10-68-12	OSSM-804	BB-32	3
	14	BB 3-11	OSSM-3	3			14	BB 15-8-46	OSSM-15	3			14	BB 289-4-47-14	OSSM-314	1
	15	BB 4-8	OSSM-4	1			15	BB 18-21-14	OSSM-18	1			15	BB 29-3-7-54	OSSM-314	3
	16	BB 4-2	OSSM-4	1			16	BB 18-22-38	OSSM-18	3			16	BB 294-5-43-38	OSSM-319	3
	17	BB 4-3	OSSM-4	3			17	BB 18-8-47	OSSM-18	3			17	BB 303-3-19-104	OSSM-328	1
	18	BB 4-13	OSSM-4	1			18	BB 25-8-3	OSSM-25	3			18	BB 309-21-14-24	OSSM-334	3
	19	BB 4-14	OSSM-4	1			19	BB 25-23-41	OSSM-25	1			19	BB 425-2-29-14	OSSM-450	1
	20	BB 4-23	OSSM-4	3			20	BB 26-3-45	OSSM-26	3			20	BB 432-17-64-22	OSSM-457	3
	21	BB 5-25	OSSM-5	3			21	BB 26-4-38	OSSM-26	3			21	BB 595-5-41-14	OSSM-620	3
	22	BB 6-3	OSSM-6	1			22	BB 46-2-33	OSSM-65	3			22	BB 596-12-38-37	OSSM-621	1
	23	BB 6-18	OSSM-6	3			23	BB 46-3-59	OSSM-65	3			23	BB 597-8-18-39	OSSM-622	3
	24	BB 6-20	OSSM-6	3			24	BB 159-2-17	OSSM-183	3			24	BB 602-17-67-11	OSSM-627	3
	25	BB 6-22	OSSM-6	3			25	BB 159-17-39	OSSM-183	1			25	BB -612-22-52-44	OSSM-637	1
	26	BB 6-25	OSSM-6	3			26	BB 235-23-44	OSSM-260	1			26	BB 621-18-47-37	OSSM-646	3
	27	BB 7-9	OSSM-7	3			27	BB 238-1-18	OSSM-263	3			27	BB 664-8-14-29	OSSM-689	1
	28	BB 9-1	OSSM-9	3			28	BB 238-5-9	OSSM-263	3			28	BB 667-10-38-44	OSSM-692	3
	29	BB 9-8	OSSM-9	3			29	BB 238-9-19	OSSM-263	1			29	BB 670-15-17-31	OSSM-695	1
	30	BB 9-9	OSSM-9	3			30	BB 238-23-17	OSSM-263	3			30	BB 681-21-47-12	OSSM-706	3
	31	BB 9-13	OSSM-9	3			31	BB 243-13-38	OSSM-268	3			31	BB 750-23-44-74	OSSM-775	3
	32	BB 9-19	OSSM-9	3			32	BB 243-14-24	OSSM-268	1			32	BB 779-10-10-68	OSSM-804	3
	33	BB 9-21	OSSM-9	1			33	BB 243-15-47	OSSM-268	3			33	BB 779-11-17-1	OSSM-804	3
	34	BB 11-3	OSSM-11	3			34	BB 257-1-68	OSSM-282	1			34	BB 779-12-14-34	OSSM-804	1
	35	BB 11-11	OSSM-11	3			35	BB 257-10-14	OSSM-282	3			35	BB 779-19-44-10	OSSM-804	3
	36	BB 11-14	OSSM-11	3			36	BB 257-13-38	OSSM-282	1			36	BB 779-2-41-13	OSSM-804	3
	37	BB 11-17	OSSM-11	3			37	BB 257-24-19	OSSM-282	3			37	BB 779-3-36-27	OSSM-804	3
	38	BB 11-22	OSSM-11	3			38	BB 259-12-16	OSSM-284	1			38	BB 779-4-24-19	OSSM-804	3
	39	BB 13-18	OSSM-13	3			39	BB 259-13-24	OSSM-284	3			39	BB 837-7-17-91	OSSM-862	3
	40	BB 13-22	OSSM-13	3			40	BB 259-14-38	OSSM-284	3			40	BB 8601-28-15-3	OSSM-8901	3
	41	BB 13-25	OSSM-13	3			41	BB 259-20-45	OSSM-284	3
	42	BB 13-27	OSSM-13	3			42	BB 273-6-7	OSSM-298	3
	43	BB 14-3	OSSM-14	3			43	BB 273-13-19	OSSM-298	3
	44	BB 14-4	OSSM-14	3			44	BB 273-17-67	OSSM-298	1
	45	BB 14-8	OSSM-14	3			45	BB 273-20-14	OSSM-298	3
	46	BB 14-9	OSSM-14	3			46	BB 287-7-14	OSSM-312	1
	47	BB 15-1	OSSM-15	3			47	BB 289-4-47	OSSM-314	3
	48	BB 15-2	OSSM-15	1			48	BB 29-3-7	OSSM-314	1
	49	BB 15-6	OSSM-15	3			49	BB 294-2-47	OSSM-319	1
	50	BB 15-7	OSSM-15	3			50	BB 294-5-43	OSSM-319	3
	51	BB 15-8	OSSM-15	3			51	BB 294-12-41	OSSM-319	1
	52	BB 16-3	OSSM-16	3			52	BB 294-6-48	OSSM-319	1
	53	BB 16-20	OSSM-16	3			53	BB 294-10-33	OSSM-319	1
	54	BB 16-23	OSSM-16	3			54	BB 295-14-27	OSSM-320	3
	55	BB 16-24	OSSM-16	3			55	BB 303-3-19	OSSM-328	1
	56	BB 16-25	OSSM-16	3			56	BB 305-5-15	OSSM-330	3
	57	BB 17-1	OSSM-17	3			57	BB 308-21-45	OSSM-333	3
	58	BB 17-2	OSSM-17	3			58	BB 309-21-14	OSSM-334	3
	59	BB 17-15	OSSM-17	3			59	BB 309-22-46	OSSM-334	1
	60	BB 17-17	OSSM-17	3			60	BB 309-23-16	OSSM-334	3
	61	BB 18-10	OSSM-18	3			61	BB 309-24-17	OSSM-334	3
	62	BB 18-12	OSSM-18	3			62	BB 313-2-16	OSSM-338	3
	63	BB 18-21	OSSM-18	1			63	BB 313-4-50	OSSM-338	1
	64	BB 18-22	OSSM-18	3			64	BB 313-7-11	OSSM-338	3
	65	BB 18-8	OSSM-18	3			65	BB 314-18-34	OSSM-339	1
	66	BB 19-5	OSSM-19	3			66	BB 314-24-31	OSSM-339	3
	67	BB 19-22	OSSM-19	3			67	BB 336-12-31	OSSM-361	1
	68	BB 19-20	OSSM-19	3			68	BB 336-16-14	OSSM-361	1
	69	BB 19-21	OSSM-19	3			69	BB 337-1-32	OSSM-362	3
	70	BB 25-7	OSSM-25	3			70	BB 337-2-17	OSSM-362	3
	71	BB 25-8	OSSM-25	3			71	BB 338-23-25	OSSM-363	1
	72	BB 25-23	OSSM-25	3			72	BB 339-3-24	OSSM-364	3
	73	BB 26-3	OSSM-26	3			73	BB 339-11-38	OSSM-364	3
	74	BB 26-4	OSSM-26	3			74	BB 339-12-12	OSSM-364	1
	75	BB 26-5	OSSM-26	3			75	BB 340-10-33	OSSM-365	3
	76	BB 26-6	OSSM-26	3			76	BB 340-15-31	OSSM-365	3
	77	BB 46-2	OSSM-65	3			77	BB 340-18-21	OSSM-365	3
	78	BB 46-3	OSSM-65	3			78	BB 351-22-44	OSSM-376	1
	79	BB 48-7	OSSM-68	3			79	BB -398-8-3	OSSM-423	3
	80	BB 48-9	OSSM-68	3			80	BB 399-2-14	OSSM-424	3
	81	BB 48-13	OSSM-68	1			81	BB 406-1-79	OSSM-431	1
	82	BB 48-16	OSSM-68	3			82	BB 406-3-4	OSSM-431	3
	83	BB -68-9	OSSM-89	3			83	BB 406-8-21	OSSM-431	1
	84	BB -68-12	OSSM-89	3			84	BB 408-4-36	OSSM-433	1
	85	BB 77-19	OSSM-98	1			85	BB 414-7-49	OSSM-439	3
	86	BB 156-4	OSSM-180	3			86	BB 414-12-37	OSSM-439	3
	87	BB 159-2	OSSM-183	3			87	BB 414-13-14	OSSM-439	3
	88	BB 159-11	OSSM-183	3			88	BB 419-21-26	OSSM-444	1
	89	BB 159-17	OSSM-183	1			89	BB 423-11-18	OSSM-448	3
	90	BB 159-19	OSSM-183	3			90	BB 424-12-34	OSSM-449	1
	91	BB -159-5	OSSM-183	3			91	BB 425-2-29	OSSM-450	1
	92	BB 159-24	OSSM-183	3			92	BB 429-11-14	OSSM-454	1
	93	BB 218-6	OSSM-243	3			93	BB 429-14-17	OSSM-454	3
	94	BB 218-12	OSSM-243	1			94	BB 429-15-27	OSSM-454	1
	95	BB 234-8	OSSM-259	3			95	BB 432-17-64	OSSM-457	1
	96	BB 235-23	OSSM-260	3			96	BB 433-1-31	OSSM-458	3
	97	BB 238-1	OSSM-263	3			97	BB 435-15	OSSM-460	1
	98	BB 238-5	OSSM-263	3			98	BB 451-1-34	OSSM-476	1
	99	BB 238-9	OSSM-263	1			99	BB 451-17-25	OSSM-476	3
	100	BB 238-23	OSSM-263	3			100	BB 452-18-47	OSSM-477	3
	101	BB 243-13	OSSM-268	3			101	BB 453-22-29	OSSM-478	1
	102	BB 243-14	OSSM-268	1			102	BB 454-5-24	OSSM-479	3
	103	BB 243-15	OSSM-268	3			103	BB 454-6-28	OSSM-479	3
	104	BB 243-16	OSSM-268	3			104	BB 454-7-14	OSSM-479	1
	105	BB 247-5	OSSM-272	3			105	BB 454-15-31	OSSM-479	3
	106	BB 253-27	OSSM-278	3			106	BB 454-18-34	OSSM-479	3
	107	BB 257-1	OSSM-282	1			107	BB 462-12-25	OSSM-487	1
	108	BB 257-10	OSSM-282	3			108	BB 462-16-41	OSSM-487	3
	109	BB 257-13	OSSM-282	3			109	BB 462-13-9	OSSM-487	3
	110	BB 257-22	OSSM-282	3			110	BB 468-19-23	OSSM-493	1
	111	BB 257-24	OSSM-282	3			111	BB 471-38-74	OSSM-496	3
	112	BB 259-12	OSSM-284	1			112	BB 480-19-42	OSSM-505	1
	113	BB 259-13	OSSM-284	3			113	BB 481-3-37	OSSM-506	3
	114	BB 259-14	OSSM-284	3			114	BB 509-7-14	OSSM-535	1
	115	BB 259-20	OSSM-284	3			115	BB 509-8-18	OSSM-535	1
	116	BB 259-23	OSSM-284	1			116	BB 509-15-48	OSSM-535	3
	117	BB 264-6	OSSM-289	3			117	BB -509-15-34	OSSM-535	3
	118	BB 264-10	OSSM-289	3			118	BB -509-16-14	OSSM-535	1
	119	BB 267-16	OSSM-292	3			119	BB 512-12-29	OSSM-537	3
	120	BB 271-10	OSSM-296	1			120	BB 512-14-47	OSSM-537	3
	121	BB 273-6	OSSM-298	3			121	BB 524-8-29	OSSM-549	1
	122	BB 273-13	OSSM-298	3			122	BB 533-13-11	OSSM-558	3
	123	BB 273-17	OSSM-298	3			123	BB 533-15-14	OSSM-558	1
	124	BB 273-20	OSSM-298	3			124	BB 533-16-41	OSSM-558	1
	125	BB 278-1	OSSM-303	3			125	BB 533-17-34	OSSM-558	3
	126	BB 278-8	OSSM-303	3			126	BB 534-6-22	OSSM-559	3
	127	BB 278-14	OSSM-303	1			127	BB 534-12-14	OSSM-559	1
	128	BB 278-21	OSSM-303	3			128	BB 563-6-3	OSSM-588	3
	129	BB 278-2	OSSM-303	3			129	BB 563-7-21	OSSM-588	1
	130	BB 286-16	OSSM-311	3			130	BB 563-8-14	OSSM-588	3
	131	BB 287-7	OSSM-312	1			131	BB 563-12-2	OSSM-588	3
	132	BB 289-4	OSSM-314	3			132	BB 563-14-51	OSSM-588	3
	133	BB 293-1	OSSM-314	1			133	BB 567-2-34	OSSM-592	1
	134	BB 294-2	OSSM-319	1			134	BB 571-1-19	OSSM-596	3
	135	BB 294-5	OSSM-319	3			135	BB 571-4-4	OSSM-596	3
	136	BB 294-12	OSSM-319	3			136	BB 571-8-54	OSSM-596	1
	137	BB 294-6	OSSM-319	1			137	BB 571-12-41	OSSM-596	3
	138	BB 294-10	OSSM-319	1			138	BB 582-19-3	OSSM-607	3
	139	BB 295-14	OSSM-320	3			139	BB 582-19-18	OSSM-607	3
	140	BB 295-15	OSSM-320	1			140	BB 587-38-55	OSSM-612	1
	141	BB 295-23	OSSM-320	1			141	BB 590-13-33	OSSM-615	1
	142	BB 295-21	OSSM-320	3			142	BB 595-5-41	OSSM-620	3
	143	BB 295-4	OSSM-320	3			143	BB 596-10-24	OSSM-621	3
	144	BB 303-3	OSSM-328	1			144	BB 596-12-38	OSSM-621	1
	145	BB 305-5	OSSM-330	3			145	BB 596-13-40	OSSM-621	1
	146	BB 308-21	OSSM-333	3			146	BB 597-8-18	OSSM-622	3
	147	BB 308-21	OSSM-333	3			147	BB 602-17-67	OSSM-627	1
	148	BB 309-21	OSSM-334	3			148	BB 608-9-40	OSSM-633	3
	149	BB 309-22	OSSM-334	3			149	BB 608-6-3	OSSM-633	1
	150	BB 309-23	OSSM-334	3			150	BB -608-6-1	OSSM-633	1
	151	BB 309-24	OSSM-334	3			151	BB -612-6-37	OSSM-637	3
	152	BB 313-2	OSSM-338	3			152	BB -612-22-52	OSSM-637	1
	153	BB 313-4	OSSM-338	3			153	BB 621-18-47	OSSM-646	1
	154	BB 313-7	OSSM-338	3			154	BB 622-15-51	OSSM-647	1
	155	BB 314-18	OSSM-339	1			155	BB 623-2-34	OSSM-648	1
	156	BB 314-5	OSSM-339	3			156	BB 624-20-15	OSSM-649	3
	157	BB 314-24	OSSM-339	3			157	BB 627-20-34	OSSM-652	3
	158	BB 315-17	OSSM-340	3			158	BB 633-11-40	OSSM-658	1
	159	BB 316-4	OSSM-341	3			159	BB 639-13-22	OSSM-664	1
	160	BB 320-2	OSSM-345	3			160	BB -644-10-59	OSSM-669	3
	161	BB 320-25	OSSM-345	1			161	BB -649-23-64	OSSM-674	1
	162	BB 320-20	OSSM-345	3			162	BB 664-8-14	OSSM-689	1
	163	BB 328-15	OSSM-353	3			163	BB 667-10-38	OSSM-692	3
	164	BB 328-9	OSSM-353	3			164	BB 667-20-14	OSSM-692	3
	165	BB 331-5	OSSM-356	3			165	BB 670-15-17	OSSM-695	1
	166	BB 335-2	OSSM-360	3			166	BB 681-20-17	OSSM-706	3
	167	BB 335-8	OSSM-360	3			167	BB 681-21-47	OSSM-706	3
	168	BB 335-17	OSSM-360	3			168	BB 681-23-29	OSSM-706	3
	169	BB 336-12	OSSM-361	1			169	BB 682-23-34	OSSM-707	1
	170	BB 336-16	OSSM-361	3			170	BB 682-24-54	OSSM-707	3
	171	BB 336-19	OSSM-361	3			171	BB 51-15-47	OSSM-714	3
	172	BB 337-1	OSSM-362	3			172	BB 750-23-44	OSSM-775	1
	173	BB 337-2	OSSM-362	3			173	BB 772-6-11	OSSM-797	1
	174	BB 337-11	OSSM-362	1			174	BB 779-1-10	OSSM-804	3
	175	BB 337-12	OSSM-362	3			175	BB 779-10-10	OSSM-804	1
	176	BB 337-18	OSSM-362	3			176	BB 779-11-17	OSSM-804	3
	177	BB 338-23	OSSM-363	1			177	BB 779-12-14	OSSM-804	1
	178	BB 339-3	OSSM-364	3			178	BB 779-19-44	OSSM-804	1
	179	BB 339-11	OSSM-364	3			179	BB 779-2-41	OSSM-804	3
	180	BB 339-12	OSSM-364	1			180	BB 779-3-36	OSSM-804	1
	181	BB 340-10	OSSM-365	3			181	BB 779-4-24	OSSM-804	1
	182	BB 340-15	OSSM-365	3			182	BB 779-5-33	OSSM-804	3
	183	BB 340-18	OSSM-365	3			183	BB 837-7-17	OSSM-862	1
	184	BB 351-22	OSSM-376	1			184	BB 845-11-36	OSSM-871	3
	185	BB -398-8	OSSM-423	3			185	BB 845-20-11	OSSM-871	1
	186	BB 399-2	OSSM-424	3			186	BB 847-7-14	OSSM-873	1
	187	BB 406-1	OSSM-431	1			187	BB 868-19-31	OSSM-894	3
	188	BB 406-3	OSSM-431	3			188	BB 894-22-17	OSSM-921	3
	189	BB 406-8	OSSM-431	1			189	BB 909-21-29	OSSM-937	1
	190	BB 408-4	OSSM-433	1			190	BB 942-12-24	OSSM-972	1
	191	BB 414-7	OSSM-439	3			191	BB 999-11-10	OSSM-1030	3
	192	BB 414-12	OSSM-439	3			192	BB 999-12-12	OSSM-1030	1
	193	BB 414-13	OSSM-439	1			193	BB 999-4-43	OSSM-1030	1
	194	BB 419-21	OSSM-444	1			194	BB 1026-3-6	OSSM-1058	3
	195	BB 423-11	OSSM-448	3			195	BB 1027-6-14	OSSM-1059	1
	196	BB 424-12	OSSM-449	1			196	BB -1080-8-37	OSSM-1113	1
	197	BB 425-2	OSSM-450	1			197	BB 93-10-11	OSSM-1174	3
	198	BB 429-11	OSSM-454	3			198	BB 94-5-44	OSSM-1184	3
	199	BB 429-14	OSSM-454	3			199	BB 1151-6-36	OSSM-1185	1
	200	BB 429-15	OSSM-454	1			200	BB 1174-12-47	OSSM-1208	3
	201	BB 429-16	OSSM-454	3			201	BB 1181-3-23	OSSM-1215	1
	202	BB 429-17	OSSM-454	3			202	BB 1183-10-41	OSSM-1217	3
	203	BB 429-19	OSSM-454	3			203	BB 1186-8-42	OSSM-1220	1
	204	BB 432-17	OSSM-457	1			204	BB 1188-1-38	OSSM-1222	3
	205	BB 433-1	OSSM-458	3			205	BB 1223-4-9	OSSM-1258	3
	206	BB 435-15	OSSM-460	1			206	BB 1225-5-45	OSSM-1260	3
	207	BB 448-11	OSSM-473	3			207	BB 1236 -39-31	OSSM-1271	3
	208	BB 448-12	OSSM-473	3			208	BB 1246-10-15	OSSM-1282	1
	209	BB 448-13	OSSM-473	3			209	BB 1281-9-41	OSSM-1317	3
	210	BB 448-14	OSSM-473	3			210	BB 1293-1-33	OSSM-1329	1
	211	BB 450-7	OSSM-475	3			211	BB 1326-17-14	OSSM-1364	3
	212	BB 450-10	OSSM-475	3			212	BB 1329-14-10	OSSM-1367	1
	213	BB 450-11	OSSM-475	3			213	BB 1346-1-34	OSSM-1384	1
	214	BB 450-12	OSSM-475	1			214	BB 1349-4-22	OSSM-1387	3
	215	BB 451-1	OSSM-476	3			215	BB 1368-12-41	OSSM-1406	1
	216	BB 451-17	OSSM-476	3			216	BB 1408-1-56	OSSM-1446	1
	217	BB 452-18	OSSM-477	3			217	BB 122-6-31	OSSM-1464	3
	218	BB 453-22	OSSM-478	3			218	BB 122-7-41	OSSM-1464	3
	219	BB 454-5	OSSM-479	3			219	BB 1439-1-31	OSSM-1477	3
	220	BB 454-6	OSSM-479	3			220	BB 1440-2-64	OSSM-1478	3
	221	BB 454-7	OSSM-479	1			221	BB 1455-1-51	OSSM-1493	3
	222	BB 454-15	OSSM-479	3			222	BB 1470-5-47	OSSM-1508	1
	223	BB 454-18	OSSM-479	3			223	BB 1482-19-34	OSSM-1520	3
	224	BB 462-12	OSSM-487	1			224	BB 1514-11-44	OSSM-1552	3
	225	BB 462-16	OSSM-487	3			225	BB 1514-13-31	OSSM-1552	3
	226	BB 462-13	OSSM-487	1			226	BB 1514-23-52	OSSM-1552	1
	227	BB 468-19	OSSM-493	1			227	BB 1662-5-59	OSSM-1701	3
	228	BB 471-38	OSSM-496	3			228	BB 1670-26-14	OSSM-1709	1
	229	BB 480-13	OSSM-505	3			229	BB 1677-25-37	OSSM-1716	3
	230	BB 480-15	OSSM-505	1			230	BB 1692-12-41	OSSM-1731	3
	231	BB 480-19	OSSM-505	1			231	BB 1695-12-30	OSSM-1734	3
	232	BB 481-3	OSSM-506	3			232	BB 1742-4-44	OSSM-1781	1
	233	BB 509-7	OSSM-535	1			233	BB 1802-2-19	OSSM-1841	3
	234	BB 509-8	OSSM-535	1			234	BB 1822-25-5	OSSM-1861	3
	235	BB 509-15	OSSM-535	3			235	BB 1851-19-41	OSSM-1890	1
	236	BB -509-15	OSSM-535	3			236	BB 1853-5-31	OSSM-1892	3
	237	BB -509-16	OSSM-535	1			237	BB 1876-1-14	OSSM-1915	3
	238	BB 512-12	OSSM-537	3			238	BB 1910-3-36	OSSM-1950	1
	239	BB 512-13	OSSM-537	3			239	BB 176-3-9	OSSM-2006	3
	240	BB 512-14	OSSM-537	3			240	BB 1978-14-14	OSSM-2018	1
	241	BB 524-8	OSSM-549	1			241	BB 1979-21-34	OSSM-2019	3
	242	BB 524-11	OSSM-549	3			242	BB 1981-24-61	OSSM-2021	3
	243	BB 524-14	OSSM-549	3			243	BB 2000-3-17	OSSM-2040	1
	244	BB 524-15	OSSM-549	1			244	BB 182-3-34	OSSM-2063	1
	245	BB 524-17	OSSM-549	3			245	BB 2097-2-41	OSSM-2137	3
	246	BB 525-50	OSSM-550	3			246	BB 190-18-13	OSSM-2145	3
	247	BB 529-4	OSSM-554	3			247	BB 2297-14-34	OSSM-2338	3
	248	BB 529-5	OSSM-554	3			248	BB 2301-1-16	OSSM-2342	1
	249	BB 529-7	OSSM-554	3			249	BB 2189-22-5	OSSM-2489	3
	250	BB 530-2	OSSM-555	3			250	BB 2469-34-21	OSSM-2769	3
	251	BB 530-3	OSSM-555	3			251	BB 2747-29-31	OSSM-3047	3
	252	BB 530-7	OSSM-555	3			252	BB 3033-24-51	OSSM-3333	1
	253	BB 530-20	OSSM-555	1			253	BB 13-03-3878	OSSM-4178	3
	254	BB 530-21	OSSM-555	3			254	BB 4426-39-41	OSSM-4726	1
	255	BB 531-2	OSSM-556	3			255	BB 4759-14-39	OSSM-5059	1
	256	BB 531-7	OSSM-556	1			256	BB 6812-18-3	OSSM-7112	1
	257	BB 531-8	OSSM-556	3			257	BB 8414-9-42	OSSM-8714	3
	258	BB 531-13	OSSM-556	1			258	BB 8601-28-15	OSSM-8901	1
	259	BB 532-2	OSSM-557	1			259	BB 8701-20-1	OSSM-9001	3
	260	BB 532-3	OSSM-557	3			260	BB 8701-31-25	OSSM-9001	1
	261	BB 532-17	OSSM-557	3			261	BB 8839-29-13	OSSM-9139	3
	262	BB 532-19	OSSM-557	1
	263	BB 533-12	OSSM-558	1
	264	BB 533-13	OSSM-558	3
	265	BB 533-15	OSSM-558	1
	266	BB 533-16	OSSM-558	1
	267	BB 533-17	OSSM-558	3
	268	BB 534-6	OSSM-559	3
	269	BB 534-12	OSSM-559	1
	270	BB 534-13	OSSM-559	3
	271	BB 534-14	OSSM-559	3
	272	BB 563-6	OSSM-588	3
	273	BB 563-7	OSSM-588	3
	274	BB 563-8	OSSM-588	3
	275	BB 563-12	OSSM-588	3
	276	BB 563-14	OSSM-588	3
	277	BB 567-2	OSSM-592	1
	278	BB 567-8	OSSM-592	3
	279	BB 567-9	OSSM-592	3
	280	BB 567-11	OSSM-592	3
	281	BB 567-12	OSSM-592	3
	282	BB 570-3	OSSM-595	3
	283	BB 570-7	OSSM-595	1
	284	BB 570-9	OSSM-595	3
	285	BB 570-18	OSSM-595	3
	286	BB 571-1	OSSM-596	3
	287	BB 571-4	OSSM-596	3
	288	BB 571-8	OSSM-596	1
	289	BB 571-12	OSSM-596	3
	290	BB 571-13	OSSM-596	3
	291	BB 582-19	OSSM-607	3
	292	BB 582-19	OSSM-607	3
	293	BB 587-38	OSSM-612	1
	294	BB 589-22	OSSM-614	3
	295	BB 590-12	OSSM-615	3
	296	BB 590-13	OSSM-615	3
	297	BB 595-5	OSSM-620	3
	298	BB 595-9	OSSM-620	1
	299	BB 595-10	OSSM-620	3
	300	BB 595-25	OSSM-620	3
	301	BB 595-26	OSSM-620	3
	302	BB 595-27	OSSM-620	3
	303	BB 596-10	OSSM-621	3
	304	BB 596-12	OSSM-621	3
	305	BB 596-13	OSSM-621	1
	306	BB 596-26	OSSM-621	3
	307	BB 597-13	OSSM-622	3
	308	BB 597-17	OSSM-622	3
	309	BB 597-25	OSSM-622	3
	310	BB 597-8	OSSM-622	3
	311	BB 602-17	OSSM-627	3
	312	BB 608-9	OSSM-633	3
	313	BB 608-6	OSSM-633	1
	314	BB -608-6	OSSM-633	3
	315	BB -612-6	OSSM-637	3
	316	BB -612-22	OSSM-637	1
	317	BB 621-18	OSSM-646	3
	318	BB 622-15	OSSM-647	1
	319	BB 623-2	OSSM-648	1
	320	BB 624-20	OSSM-649	3
	321	BB 627-20	OSSM-652	3
	322	BB 633-11	OSSM-658	1
	323	BB 639-13	OSSM-664	1
	324	BB -644-10	OSSM-669	3
	325	BB -649-23	OSSM-674	1
	326	BB 664-8	OSSM-689	1
	327	BB 667-10	OSSM-692	3
	328	BB 667-20	OSSM-692	3
	329	BB 670-15	OSSM-695	1
	330	BB 681-20	OSSM-706	3
	331	BB 681-21	OSSM-706	3
	332	BB 681-22	OSSM-706	3
	333	BB 681-23	OSSM-706	3
	334	BB 682-23	OSSM-707	1
	335	BB 682-24	OSSM-707	3
	336	BB 51-15	OSSM-714	3
	337	BB 697-10	OSSM-722	1
	338	BB 697-9	OSSM-722	3
	339	BB 54-2	OSSM-744	3
	340	BB 746-6	OSSM-771	3
	341	BB 750-23	OSSM-775	1
	342	BB 755-2	OSSM-780	3
	343	BB 762-10	OSSM-787	3
	344	BB -762-2	OSSM-787	1
	345	BB -762-3	OSSM-787	3
	346	BB -765-21	OSSM-790	3
	347	BB 766-23	OSSM-791	3
	348	BB 772-6	OSSM-797	1
	349	BB 779-1	OSSM-804	3
	350	BB 779-10	OSSM-804	3
	351	BB 779-11	OSSM-804	3
	352	BB 779-12	OSSM-804	1
	353	BB 779-19	OSSM-804	3
	354	BB 779-2	OSSM-804	3
	355	BB 779-3	OSSM-804	3
	356	BB 779-4	OSSM-804	3
	357	BB 779-5	OSSM-804	3
	358	BB 779-9	OSSM-804	3
	359	BB 63-11	OSSM-834	3
	360	BB 837-7	OSSM-862	1
	361	BB 845-11	OSSM-871	3
	362	BB 845-20	OSSM-871	1
	363	BB 847-7	OSSM-873	1
	364	BB 868-19	OSSM-894	3
	365	BB 894-22	OSSM-921	3
	366	BB 909-21	OSSM-937	1
	367	BB 942-12	OSSM-972	1
	368	BB 999-11	OSSM-1030	3
	369	BB 999-12	OSSM-1030	1
	370	BB 999-4	OSSM-1030	1
	371	BB 1026-3	OSSM-1058	3
	372	BB 1027-5	OSSM-1059	3
	373	BB 1027-6	OSSM-1059	1
	374	BB -1080-8	OSSM-1113	3
	375	BB -1099-5	OSSM-1132	3
	376	BB -1100-6	OSSM-1133	3
	377	BB -1100-7	OSSM-1133	3
	378	BB -93-10	OSSM-1174	3
	379	BB -94-5	OSSM-1184	3
	380	BB 1151-6	OSSM-1185	1
	381	BB 1174-12	OSSM-1208	3
	382	BB 1180-2	OSSM-1214	3
	383	BB 1181-2R3P	OSSM-1215	3
	384	BB 1183-2R10P	OSSM-1217	3
	385	BB 1186-2R8P	OSSM-1220	1
	386	BB 1188-1	OSSM-1222	3
	387	BB 1192-1	OSSM-1226	3
	388	BB 1204-8	OSSM-1239	3
	389	BB 1220-3	OSSM-1255	3
	390	BB 1223-2	OSSM-1258	1
	391	BB 1223-3	OSSM-1258	3
	392	BB 1223-4	OSSM-1258	3
	393	BB 1225-5	OSSM-1260	3
	394	BB 1236 -39	OSSM-1271	3
	395	BB 1246-10	OSSM-1282	1
	396	BB 1281-9	OSSM-1317	3
	397	BB 1293-1	OSSM-1329	1
	398	BB 1326-17	OSSM-1364	3
	399	BB 1329-14	OSSM-1367	1
	400	BB 1346-1	OSSM-1384	1
	401	BB 1349-4	OSSM-1387	3
	402	BB 1368-12	OSSM-1406	3
	403	BB 1408-1	OSSM-1446	1
	404	BB 121-8	OSSM-1456	1
	405	BB 1412-11	OSSM-1450	3
	406	BB 1412-12	OSSM-1450	1
	407	BB 1415-12	OSSM-1453	1
	408	BB 1417-1	OSSM-1455	3
	409	BB 122-2	OSSM-1464	3
	410	BB 122-5	OSSM-1464	1
	411	BB 122-6	OSSM-1464	3
	412	BB 122-7	OSSM-1464	3
	413	BB 122-8	OSSM-1464	3
	414	BB 1439-1	OSSM-1477	3
	415	BB 1440-2	OSSM-1478	3
	416	BB 1455-1	OSSM-1493	3
	417	BB 1470-5	OSSM-1508	1
	418	BB 1482-19	OSSM-1520	3
	419	BB 1514-11	OSSM-1552	3
	420	BB 1514-13	OSSM-1552	3
	421	BB 1514-23	OSSM-1552	1
	422	BB 1519-20	OSSM-1557	3
	423	BB 1519-21	OSSM-1557	3
	424	BB 1564-2	OSSM-1603	3
	425	BB 1564-22	OSSM-1603	3
	426	BB 1565-12	OSSM-1604	1
	427	BB 1565-9	OSSM-1604	3
	428	BB 1592-11	OSSM-1631	3
	429	BB 1648-25	OSSM-1687	3
	430	BB 1652-10	OSSM-1691	3
	431	BB 1662-5	OSSM-1701	3
	432	BB 1670-26	OSSM-1709	1
	433	BB 1677-25	OSSM-1716	3
	434	BB 1683-26	OSSM-1722	1
	435	BB 149-6	OSSM-1730	1
	436	BB 1692-12	OSSM-1731	3
	437	BB 1695-12	OSSM-1734	3
	438	BB 1742-4	OSSM-1781	1
	439	BB 1802-2	OSSM-1841	1
	440	BB 1822-25	OSSM-1861	3
	441	BB 1851-19	OSSM-1890	1
	442	BB 1853-5	OSSM-1892	1
	443	BB 1857-6	OSSM-1896	3
	444	BB 1876-1	OSSM-1915	3
	445	BB 1910-3	OSSM-1950	1
	446	BB 1929-9	OSSM-1969	3
	447	BB 1941-24	OSSM-1981	3
	448	BB 176-3	OSSM-2001	3
	449	BB 176-3	OSSM-2006	3
	450	BB 1978-14	OSSM-2018	1
	451	BB 1979-21	OSSM-2019	3
	452	BB 1981-24	OSSM-2021	3
	453	BB 2000-3	OSSM-2040	1
	454	BB 182-3	OSSM-2016	3
	455	BB 2097-2	OSSM-2137	3
	456	BB 190-18	OSSM-2144	1
	457	BB 2131-17	OSSM-2171	3
	458	BB 2146-2	OSSM-2186	3
	459	BB 2152-18	OSSM-2192	3
	460	BB 2297-14	OSSM-2338	3
	461	BB 2301-1	OSSM-2342	1
	462	BB 2189-22	OSSM-2489	3
	463	BB 2469-34	OSSM-2769	3
	464	BB 2747-29	OSSM-3047	3
	465	BB 3033-24	OSSM-3333	1
	466	BB 3878-3	OSSM-4178	3
	467	BB 4331-4	OSSM-4631	3
	468	BB 4331-7	OSSM-4631	3
	469	BB 4426-39	OSSM-4726	1
	470	BB 4759-14	OSSM-5059	3
	471	BB 5829-28	OSSM-6129	3
	472	BB 6812-18	OSSM-7112	1
	473	BB 8414-9	OSSM-8714	3
	474	BB 8414-10	OSSM-8714	1
	475	BB 8600-19	OSSM-8900	1
	476	BB 8601-28	OSSM-8901	3
	477	BB 8701-20	OSSM-9001	3
	478	BB 8701-31	OSSM-9001	1
	479	BB 8839-29	OSSM-9139	1
	480	BB 9342-28	OSSM-9642	3
	481	BB 9342-16	OSSM-9642	1
	482	BB 10114-21	OSSM-10414	1
