# Supplementary material for: Mutation resource of Samba Mahsuri revealed the presence of high extent of variations among key traits for rice improvement
Source: PLoS One. 2021 Oct 20;16(10):e0258816. doi: 10.1371/journal.pone.0258816 (PMC8528289; doi:10.1371/journal.pone.0258816)
Supplement: S11 Table — (XLS) [file pone.0258816.s011.xls]

## Sheet: S11 Table
S11 Table. Screening of selected mutants with multiple isolates under multiple locations
YSB toleant mutants
	2016							2017
S.No.	Grain yield/hill	IIRR1	CHN1	CHN2	RPR1	PNT1	Mean	CBT1	CBT2	CHN1	CHN2	RNR1	RNR2	RPR1	NVS1	NVS2	PNT1	PNT2	IIRR1	Mean
1	IIRR-BIO-SB-8	14.7	18.7	30.4	34.3	12.9	22.2	31.9	38.3	15.3	14.5	6.2	10.6	25.4	14.5	15.7	5.9	3.6	28.3	17.5167
2	IIRR-BIO-SB-1	17.8	17.5	25.7	37.2	13	22.24	29.4	28.2	16.8	23.4	12.1	6	18.4	15.5	14.7	11.3	8.1	24.3	17.35
3	IIRR-BIO-SB-5	21.9	11.9	17.4	23.9	11	17.22	29.3	48.3	13.8	17	21	16.3	30.4	16.8	15.9	9.6	5	24.3	20.6417
4	IIRR-BIO-SB-9	21.9	8.3	22.9	28.6	20.7	20.48	21.4	35.7	15.4	18.9	18.9	12.2	29	16.4	16.1	12.7	6.1	37.7	20.0417
5	IIRR-BIO-SB-3	6.2	9.5	26.5	24.5	7.4	14.82	17.9	39.9	17.8	22.5	7.9	5.4	21.8	24.7	13.8	14	7.4	32	18.7583
6	IIRR-BIO-SB-2	18.3	13.8	8.1	31.8	10.8	16.56	18.5	36.2	17	17.6	8.1	4.6	25.4	11.7	12.5	3.9	4.2	-	14.5182
7	BPT 5204	10.8	13	22.5	24.4	13.9	16.92	28.2	43.8	15.8	15.9	7.2	7.9	23.8	18.3	11.1	9.4	5.8	18.7	17.1583
8	W1263	6.5	19.9	21.2	24.2	11	16.56	28.5	36.8	4.6	NT	11.5	14.5	27.6	17	13	NT	NT	24.3	19.7556
Sheath blight tolerant mutants
Lines	TN-14 -1	RNR-13-F	LUD-1	TTB-1	WGL-12-1	Gosaba-1	Kaul	PNT	Jamalpur-Bangar	Imphal-1	Mean
SB-1	3.8	4.6	2.2	3.8	4.2	4.2	4.6	3.8	3.4	5.8	4.04
SB-2	3.8	5.4	4.2	4.2	4.6	3.4	4.6	4.2	4.6	4.2	4.32
SB-3	3.8	4.2	3.4	4.6	3	3.4	6.2	3	3.8	3	3.84
SB-4	3.4	4.2	3	3	4.2	4.2	5	3.8	3	4.2	3.8
SB-5	1.4	2.6	2.6	3.4	2.6	3	3.4	2.2	4.2	3	2.84
SB-6	3.4	3	3	3	3	4.2	3.8	3	3.4	3	3.28
SB-7	4.2	4.6	3	4.6	6.2	5.4	4.6	5.4	2.2	3.6	4.38
SB-8	3.4	3	2.6	3	2.2	4.6	4.6	2.6	3	3.4	3.24
SB-9	-	4.6	3	3	5.4	5	4.6	3	5	3	4.06
SB-10	3	3.6	3	4.6	3	6.2	3.4	4.6	4.6	3.8	3.98
SB-11	2	2.6	2.5	3	3	4.6	4.6	3	5	2.6	3.29
SB-12	3.8	3.4	3	3.8	3.4	5	5.4	3.8	3	3	3.76
SB-13	6.6	7	6.2	7	4.6	7	6.2	7	7	7.8	6.64
BPT 5204	9	9	9	9	9	9	9	9	9	9	9
TN1	9	9	9	9	9	9	9	9	9	9	9
TETEP	3.8	4.8	4.4	4.5	4.5	4.6	4.5	4.2	3.4	5.8	4.45
Bacterial leaf blight tolerant mutants
S.NO	ENTRY	DRR-RE-13-2		CHN/J		TNK12-3		ADT		LUD -05-1		Mean
		Lesion length	score	Lesion length	score	Lesion length	score	Lesion length	score	Lesion length	score	Lesion length	score
1	BB-42	2.1	3	0.8	1	1.5	3	1.9	3	2.6	3	2	3
2	BB-49	1.9	3	2.4	3	1.8	3	2.8	3	2.1	3	2.275	3
3	BB-61	0.3	1	0.4	1	2.4	3	2.3	3	2.8	1	2.5	3
4	BB-132	2.5	3	2.1	3	1.7	3	2	3	2.4	3	2.14	3
5	BB-133	1.1	1	2.5	3	1.9	3	3	3	2.4	3	2.45	3
6	BPT 5204	6.1	7	7.5	7	6.8	7	5	7	6.2	9	6.32	7.4
7	TN1	12	9	11	9	13	9	10	9	13	9	11.8	9
8	ISM	0.5	1	0.6	1	2.5	3	0.6	1	0.9	1	1.02	1.4
