# Supplementary material for: Mutation resource of Samba Mahsuri revealed the presence of high extent of variations among key traits for rice improvement
Source: PLoS One. 2021 Oct 20;16(10):e0258816. doi: 10.1371/journal.pone.0258816 (PMC8528289; doi:10.1371/journal.pone.0258816)
Supplement: S12 Table — (XLS) [file pone.0258816.s012.xls]

## Sheet: S12Table
S12 Table. List of mutants that exhibit variations in multiple traits
S.No.	M5 Code	OSM code	Observation	Yield/ Plant (gm.)	Duration
1	TI-11	OSSM-M2-6420	High yielding, complete panicle emergence and early flowering	27.85 **	128 **
2	TI-12	OSSM-M2-7356	High yielding, complete panicle emergence and early flowering	17.41 **	138 *
3	TI-13	OSSM-M2-411	High yielding, long slender and long flag leaf	16.74 **	133**
4	TI-15	OSSM-M2-442	High yielding, long slender, complete panicle emergence and early flowering	13.49 **	138 *
5	TI-33	OSSM-M2-7296	Broad flag leaf, medium bold, early flowering and tall	22.07 **	137 **
6	TI-21	OSSM-M2-3693	Strong culm, broad flag leaf and early flowering	34.93 **	139 *
7	TI-24	OSSM-M2-7225	Strong culm, early flowering, medium bold, pink apicules, complete panicle emergence, broad flag leaf, japonica plant type, dense panicle and stay green	18.44 **	139 *
8	TI-26	OSSM-M2-3954	strong culm, long slender, aroma, broad flag leaf and early flowering	16.17 *	140
9	SM	Samba Mahsuri (wildtype)		12.1	145
	STD			7.11	5.26
	CD			2.34	5.07
	CV			6.59	2.13
	LSD	P value <0.05		2.3	5.51
		Pvalue <0.01		3.16	7.55
	STD: Standard Deviation; CD: Critical difference; CV: Coefficient of Variation; LSD: Least significant difference; * and ** represents significant difference at <0.05 and <0.01 levels, respectively
