# Supplementary material for: Mutation resource of Samba Mahsuri revealed the presence of high extent of variations among key traits for rice improvement
Source: PLoS One. 2021 Oct 20;16(10):e0258816. doi: 10.1371/journal.pone.0258816 (PMC8528289; doi:10.1371/journal.pone.0258816)
Supplement: S13 Table — (XLS) [file pone.0258816.s013.xls]

## Sheet: S13 Table
S13 Table. Distribution of SNPs among different regions of gene of sequenced mutant lines.
LINES	5' UTR	3' UTR	SPLICE_SITE_REGION	Total number of SNPs in CDs	Total number of SNPs in non coding sequences	Total SNPs	Frequency of SNPs in CDs (% of Total SNPs)
TI-42	1147	1238	202	2962	24301	29850	9.92295
TI-35	1218	1195	187	3133	28388	34121	9.18203
SB-6	1181	1272	214	3311	31409	37387	8.85602
TI-110	1860	2154	381	5329	49596	59320	8.98348
TI-38	2297	2542	403	6546	53768	65556	9.98536
TI-109	2507	2631	412	6986	57229	69765	10.0136
TI-50	4272	4787	772	12167	102935	124933	9.73882
TI-128	4320	4855	780	12268	103796	126019	9.73504
